# Supplementary material for: QTL analysis to identify genes involved in the trade-off between silk protein synthesis and larva-pupa transition in silkworms
Source: Genet Sel Evol. 2024 Sep 30;56:68. doi: 10.1186/s12711-024-00937-z (PMC11440889; doi:10.1186/s12711-024-00937-z)
Supplement: Supplementary file 2 — Additional file 2: Table S1. Title: Information of Wild, Local, and Improved (CHN-I and JPN-I) silkworm groups. [file 12711_2024_937_MOESM2_ESM.xlsx]

## Sheet: Sheet1
Table S1. Information of Wild, Local and Improved (CHN-I and JPN-I) silkworm groups
Sample Number*	Srain name	group
SampleY15A	B.mandarina, Shaanxi	Wild
SampleY16A	B.mandarina, Henan	Wild
SampleY19A	B.mandarina, Hebei	Wild
SampleY1A	B.mandarina, Shaanxi	Wild
SampleY21A	B.mandarina, Shaanxi	Wild
SampleY28A	B.mandarina, Shaanxi	Wild
SampleY32A	B.mandarina, Shaanxi	Wild
SampleY34A	B.mandarina, Hubei	Wild
SampleY35A	B.mandarina, Shaanxi	Wild
SampleY43A	B.mandarina, Shaanxi	Wild
SampleY49A	B.mandarina, Shandong	Wild
SampleY50A	B.mandarina, Shandong	Wild
SampleY54A	B.mandarina, Jiangsu	Wild
SampleY55A	B.mandarina, Jiangsu	Wild
SampleY56A	B.mandarina, Yunnan	Wild
SampleY57A	B.mandarina, Liaoning	Wild
SampleY58A	B.mandarina, Hebei	Wild
SampleY59A	B.mandarina, Anhui	Wild
SampleY64A	B.mandarina, Shaanxi	Wild
SampleY65A	B.mandarina, Hunan	Wild
SampleY66A	B.mandarina, Chongqing	Wild
SampleY67A	B.mandarina, Chongqing	Wild
SampleY69A	B.mandarina, Tibet	Wild
SampleY70A	B.mandarina, Tibet	Wild
SampleY72A	B.mandarina, Tibet	Wild
SampleY73A	B.mandarina, Tibet	Wild
SampleY78A	B.mandarina, Hubei	Wild
SampleY79A	B.mandarina, Shanghai	Wild
SampleY80A	B.mandarina, Shanghai	Wild
SampleY81A	B.mandarina, Anhui	Wild
SampleY82A	B.mandarina, Zhejiang	Wild
SampleY83A	B.mandarina, Jiangsu	Wild
SampleY84A	B.mandarina, Hubei	Wild
SampleY85A	B.mandarina, Hubei	Wild
SampleY86A	Unknown	Wild
SampleY87A	B.mandarina, Shaanxi	Wild
SampleY88A	Unknown	Wild
SampleY89A	Unknown	Wild
SampleY90A	Unknown	Wild
W16	Unknown	Wild
W17	Unknown	Wild
W18	Unknown	Wild
W20	Unknown	Wild
W21	Unknown	Wild
W22	Unknown	Wild
W23	Unknown	Wild
W24	Unknown	Wild
W26_1_clean	Unknown	Wild
W27_1_clean	Unknown	Wild
W28	Unknown	Wild
W29	Unknown	Wild
Sample12A	C145	Local
Sample140A	C108 N	Local
Sample144A	21-670	Local
Sample147A	19-430	Local
Sample148A	Nis	Local
Sample155A	19-600 (Handan)	Local
Sample158A	Chishu	Local
Sample15A	Huangbo	Local
Sample161A	19-440	Local
Sample165A	Lao	Local
Sample16A	Sichuan 3-Moltinism	Local
Sample171A	19-620 (suqian-1)	Local
Sample172A	A10 (Hong)	Local
Sample173A	03-330 (Yanji)	Local
Sample17A	Dazao-N	Local
Sample181A	19-635 (Lincheng)	Local
Sample185A	02-320 (Gansu)	Local
Sample186A	19-610 (Ankang-4)	Local
Sample187A	02-310 (ZT100)	Local
Sample188B	10-710 (Sihong, Jiangsu)	Local
Sample18A	C-4	Local
Sample196A	J106	Local
Sample214A	J115	Local
Sample221A	M-Japan	Local
Sample230A	19-410 (Su-17)	Local
Sample232A	19-525 (D17)	Local
Sample234A	19-450 (Bilian)	Local
Sample238A	19-640 (Pixian)	Local
Sample240A	10-130 (Yiwu)	Local
Sample241A	19-650	Local
Sample243A	19-625 (Yuhang-24)	Local
Sample245A	19-420 (01b)	Local
Sample248A	10-120（D16）	Local
Sample257A	19-200	Local
Sample259A	19-641 (Pixian)	Local
Sample269A	19-515 (D8)	Local
Sample276A	19-510 (9009)	Local
Sample279A	19-460 (Cambodia)	Local
Sample283A	19-505 (357)	Local
Sample285A	19-605 (Peixian-1)	Local
Sample290A	19-300 (p20j)	Local
Sample301A	19-100 (C108)	Local
Sample320A	19-520 (D12)	Local
Sample322A	19-630 (grey egg)	Local
Sample328A	19-350(ZT300)	Local
Sample330A	19-330(ZT000) (Qian 3-M)	Local
Sample335A	19-570(D19)	Local
Sample341A	19-340(ZT001)	Local
Sample342A	19-422(01R)	Local
Sample398A	10-225（D22）	Local
Sample411A	19-560(D18)	Local
Sample418A	19-580(D21) (Taihu)	Local
Sample452A	10-140	Local
Sample458A	19-645 (Xiaoshiwan)	Local
Sample480A	19-710 (Songhua)	Local
Sample507A	C108 A04-10	Local
Sample508A	C108 A04-5-B	Local
Sample519A	19-500(3011D)	Local
Sample595A	02-330（ZT200）	Local
Sample597B	19-101(b21)	Local
Sample623A	19-310(Europe18)	Local
Sample661A	TP01	Local
Sample663A	Dazao-tub	Local
Sample664A	20-180 mln	Local
Sample665A	Dazao-bl2	Local
Sample666A	Dazao-Bm	Local
Sample686A	Dazao-so	Local
Sample693A	Dazao-st	Local
Sample694B	Dazao-bl	Local
Sample697A	19-200×Dazao-U/+	Local
Sample710A	208 (Guizhou-female)	Local
Sample711A	208 (Guizhou-female)	Local
Sample714A	Dazao-ch	Local
Sample715A	A01-010 os(Dazao-os)	Local
Sample716A	Dazao-cts	Local
Sample718A	Dazao-q	Local
Sample719A	19-200×Dazao-Nd/+	Local
Sample721A	Dazao-rb	Local
Sample725A	Dazao-K	Local
Sample727A	19-200×Dazao-pS/+	Local
Sample730A	Dazao-EKp	Local
Sample731A	Dazao-L	Local
Sample741A	Dazao-oh	Local
Sample758A	Mei silkworm	Local
Sample773A	DAR	Local
Sample777A	39b②	Local
Sample780A	L9b①	Local
Sample782A	8②	Local
Sample783A	5G	Local
Sample791A	99R	Local
Sample794A	640-3①	Local
Sample810A	28F2	Local
Sample814A	11e①	Local
Sample817A	42①	Local
Sample818A	17	Local
Sample819A	12e②	Local
Sample824A	L8b①	Local
Sample827A	643-3①	Local
Sample842A	12e①	Local
Sample859A	H2	Local
Sample860A	Gaohua	Local
Sample861A	Qinjin	Local
Sample862A	7017	Local
Sample863A	Jiaqiu	Local
Sample864-1A	Qiongshan,Hainan-male	Local
Sample864-2A	Qiongshan,Hainan-female	Local
Sample865A	Big09	Local
Sample866A	Dachuibazi	Local
Sample867A	Gansu-tu	Local
Sample868A	Ankang-4	Local
Sample869A	Wugong-tu	Local
Sample879A	H2	Local
Sample885A	Fang4	Local
Sample886A	Gaohua	Local
Sample887A	qinjin	Local
Sample888A	305	Local
Sample889A	Qiongshan,Hainan	Local
Sample890A	301	Local
Sample891A	Big09	Local
Sample892A	Huangban	Local
Sample893A	Gaobai	Local
Sample894A	tu-1	Local
Sample895A	tu-2	Local
Sample896A	tu-3	Local
Sample897A	tu-4	Local
Sample898A	tu-5	Local
Sample899A	tu-6	Local
Sample8A	Zhugui	Local
Sample900A	tu-7-yellow	Local
Sample901A	tu-7-white	Local
Sample903A	Bigtuanyuan	Local
Sample904A	Sericin Variation 3-M	Local
Sample905A	Mianyanghong	Local
Sample907A	Zhongjiang-tu	Local
Sample908A	tu-7	Local
Sample909A	tu-8	Local
Sample910A	Daxian-tu	Local
Sample911A	tu-3	Local
Sample912A	Shennong-3	Local
Sample913A	zunyi-2	Local
Sample914A	Mengzi-1	Local
Sample915A	Chu-male	Local
Sample916A	Yanhe-1	Local
Sample917A	Japan-7	Local
Sample918A	Gui-3M	Local
Sample919A	zunyi-1	Local
Sample920A	Shennong-1	Local
Sample921A	Shangqiu-1	Local
Sample922A	Shennong-2	Local
Sample923A	Shennong-5	Local
Sample924A	Zhengan-1	Local
Sample925A	Xupu	Local
Sample926A	Changde-golden	Local
Sample928A	Bigcao	Local
Sample929A	Ping	Local
Sample930A	Tai	Local
Sample931A	Japan-8	Local
Sample932A	Japan-9	Local
Sample933A	Japan-10	Local
Sample934A	France-50B	Local
Sample935A	France-403	Local
Sample936A	Wusi-1	Local
Sample937A	Aizi-1	Local
Sample938A	Aizi-2	Local
Sample939A	Sulian-1	Local
Sample940A	Baghdat	Local
Sample941A	Thanis11	Local
Sample942A	Thanis15	Local
Sample943A	Thanis22	Local
Sample944A	Thanis24	Local
Sample945A	Ayag	Local
Sample946A	East Germany-201	Local
Sample947A	East Germany-907	Local
Sample948A	317	Local
Sample949A	410	Local
Sample950A	Ronnie-3	Local
Sample951A	Ronnie-6	Local
Sample952A	Ronnie-7	Local
Sample953A	Ronnie-9	Local
Sample954A	Hungary	Local
Sample955A	Robben Red	Local
Sample956A	Spain	Local
Sample957A	Morocco	Local
Sample958A	T19	Local
Sample959A	T20	Local
Sample960A	T5	Local
Sample961A	N4	Local
Sample962A	mysore	Local
Sample963A	T2	Local
Sample964A	T3	Local
Sample966A	Yuhang-7	Local
Sample967A	Yuhang-2	Local
Sample968A	Silkworm(Hu)	Local
Sample969A	Taihu Lake	Local
Sample970A	Linhai-20	Local
Sample971A	France-408Ps	Local
Sample974A	Yi-yellow cocoon	Local
Sample977A	Sakurahime	Local
Sample978A	Youxi	Local
Sample979A	Italy-16	Local
Sample980A	Wulong	Local
Sample981A	Lu10	Local
Sample982A	Lu1	Local
SampleP2-1A	mo	Local
SampleP2-2A	GS01	Local
Sample6A	21-500	CHN_I
Sample112A	873G	CHN_I
Sample113A	873G	CHN_I
Sample122A	21-680	CHN_I
Sample123A	Furong	CHN_I
Sample125A	Qiufeng（H）	CHN_I
Sample126B	Qiufeng（H）	CHN_I
Sample128A	21-660	CHN_I
Sample131A	21-710	CHN_I
Sample132A	21-833	CHN_I
Sample133A	7521（xian1）	CHN_I
Sample134A	7521（xian1）	CHN_I
Sample135A	SX	CHN_I
Sample149A	21-841	CHN_I
Sample190A	21-620	CHN_I
Sample199A	21-625	CHN_I
Sample205A	21-814	CHN_I
Sample210A	Yu-1change	CHN_I
Sample215A	932	CHN_I
Sample216A	Yu-1 (16-200B)	CHN_I
Sample217A	Jingsong	CHN_I
Sample218A	M-China	CHN_I
Sample222A	C100	CHN_I
Sample223A	C100	CHN_I
Sample228A	57A（16-200B）	CHN_I
Sample256A	15-500（Baixia-B）	CHN_I
Sample728A	871BХ871B(Gs01)	CHN_I
Sample734A	871(510)RcF12	CHN_I
Sample743A	CVDAR7-Ⅱ	CHN_I
Sample746A	871Bm	CHN_I
Sample748A	Hai	CHN_I
Sample753A	871 (LaoⅡ)(BC10)	CHN_I
Sample787A	Donghai	CHN_I
Sample788A	871nlw	CHN_I
Sample789A	871Nd	CHN_I
Sample790A	871(510)C F12	CHN_I
Sample792A	871 (22)CD(BC10)F13	CHN_I
Sample798A	871B	CHN_I
Sample805A	871rt	CHN_I
Sample808A	871(22)Pk(BC10)	CHN_I
Sample811A	871(LaoⅡ)C(BC10)F13	CHN_I
Sample812A	871(22)Pk(BC10)F13	CHN_I
Sample816A	871BХ871B(Gs01)	CHN_I
Sample838A	871CI(BC9)F14	CHN_I
Sample848A	QiufengN	CHN_I
Sample850A	871C	CHN_I
Sample853A	XF	CHN_I
Sample854A	XF(07-500Fl)(BC10)F12	CHN_I
Sample855A	XF(02-220Fl)(BC10)F12	CHN_I
Sample870A	123-male	CHN_I
Sample871A	124-male	CHN_I
Sample872A	L61-male	CHN_I
Sample873A	L61-female	CHN_I
Sample874A	J52-male	CHN_I
Sample875A	J52-female	CHN_I
Sample876A	801DHuanghe-male	CHN_I
Sample906A	Hainan-tu	CHN_I
Sample983A	EH-xinT	CHN_I
SampleB1B	1(799)	CHN_I
SampleB10A	10(881)	CHN_I
SampleB102B	102(415A)	CHN_I
SampleB104A	104(Su3)	CHN_I
SampleB105B	105(Qiu3)	CHN_I
SampleB106A	106(Huanghe)	CHN_I
SampleB109A	109(539B)	CHN_I
SampleB11A	11(Suchun)	CHN_I
SampleB110B	110(201)	CHN_I
SampleB112A	112(205)	CHN_I
SampleB117B	117(Xian-1)	CHN_I
SampleB119B	119 (Qiuye)	CHN_I
SampleB12A	12 (Chunlei)	CHN_I
SampleB121A	121	CHN_I
SampleB122B	122	CHN_I
SampleB124A	124	CHN_I
SampleB133A	133(Summer-6)	CHN_I
SampleB134A	932	CHN_I
SampleB135A	135(601)	CHN_I
SampleB136A	136(Summer-FA)	CHN_I
SampleB138B	138（932）	CHN_I
SampleB139B	139(Furong)	CHN_I
SampleB140B	140(Qiufeng)	CHN_I
SampleB17A	17 (Shanhe-A)	CHN_I
SampleB18A	18(Shanhe-B)	CHN_I
SampleB19B	19(Zhuling-A)	CHN_I
SampleB2A	2（7913)	CHN_I
SampleB20B	20 (Zhuling-B)	CHN_I
SampleB21A	21 (Yun7A)	CHN_I
SampleB26A	26(Hua)	CHN_I
SampleB3A	3 (Jin9)	CHN_I
SampleB31B	31(997)	CHN_I
SampleB32A	32(881C1)	CHN_I
SampleB38A	38 (Shanhe-B-large)	CHN_I
SampleB39B	39 (Yun7B-large)	CHN_I
SampleB4A	4 (Jin12)	CHN_I
SampleB42A	42 (JingsongB)	CHN_I
SampleB43A	43 (Zhong-4A）	CHN_I
SampleB45A	45(C106A)	CHN_I
SampleB47A	47(871A)	CHN_I
SampleB49A	49(Su)	CHN_I
SampleB5A	5 (Jin15)	CHN_I
SampleB50A	50 (Ju)	CHN_I
SampleB6A	6 (781A)	CHN_I
SampleB7A	7 (Zhelei)	CHN_I
SampleB8A	8 (751)	CHN_I
SampleB9B	9 (Fengyi)	CHN_I
Sample4A	21-720	JPN_I
Sample5A	21-401	JPN_I
Sample9A	21-801	JPN_I
Sample114A	21-800	JPN_I
Sample115A	21-715	JPN_I
Sample120A	21-440	JPN_I
Sample121A	21-665	JPN_I
Sample124A	Xianghui	JPN_I
Sample129A	21-815	JPN_I
Sample130A	21-821 (Qiubai)	JPN_I
Sample136A	7532	JPN_I
Sample137A	7522	JPN_I
Sample138A	7522	JPN_I
Sample139A	92A (16-200B)	JPN_I
Sample141A	854B (H)	JPN_I
Sample142A	854B (H)	JPN_I
Sample143A	CF	JPN_I
Sample145A	874G	JPN_I
Sample201A	21-450	JPN_I
Sample202A	917(503)	JPN_I
Sample206A	N100	JPN_I
Sample207A	Haoyue	JPN_I
Sample208A	21-881	JPN_I
Sample209A	24(16-200B)	JPN_I
Sample258A	19-615	JPN_I
Sample392A	06-021	JPN_I
Sample408A	19-360 (ZT900)	JPN_I
Sample653A	872rt	JPN_I
Sample687A	798	JPN_I
Sample735A	HB	JPN_I
Sample745A	872Bm	JPN_I
Sample757A	872B	JPN_I
Sample786A	872Nd-s	JPN_I
Sample799A	872(510)C (BC10)F13	JPN_I
Sample800A	872(22)Pk(8)F13	JPN_I
Sample806A	872-YeRc	JPN_I
Sample809A	872-YeJin	JPN_I
Sample815A	BLV6	JPN_I
Sample839A	872nlw	JPN_I
Sample843A	872(F14)CD(BC10)F13	JPN_I
Sample844A	872Rcn F13	JPN_I
Sample845A	Caiyou	JPN_I
Sample851A	872B(Gs01)	JPN_I
Sample852A	872B(Gs01)	JPN_I
Sample856A	QB(07-500Fl)(BC10)F11	JPN_I
Sample857A	QB	JPN_I
Sample858A	QB(02-220Fl)(BC11)F12	JPN_I
Sample877A	812B	JPN_I
Sample878A	Leiye-C	JPN_I
Sample927A	8212	JPN_I
SampleB201A	201(792)	JPN_I
SampleB202A	202(796)	JPN_I
SampleB203A	203(Ling10)	JPN_I
SampleB204A	204(Ling15)	JPN_I
SampleB207A	207(782)	JPN_I
SampleB208A	208(734)	JPN_I
SampleB209A	209(Chunxiao)	JPN_I
SampleB211A	211(826)	JPN_I
SampleB212A	212(882)	JPN_I
SampleB213A	213(874A)	JPN_I
SampleB215A	215(Zhenfeng)	JPN_I
SampleB216A	216(Mingzhu)	JPN_I
SampleB217A	217(JinxiuA)	JPN_I
SampleB219A	219(FuruA)	JPN_I
SampleB221A	221(Yun8A)	JPN_I
SampleB222A	222(Yun8B)	JPN_I
SampleB228A	228(C-white)	JPN_I
SampleB234A	234(206B)	JPN_I
SampleB235A	235(208A)	JPN_I
SampleB238A	238(Ling83-large)	JPN_I
SampleB239A	239(882-large)	JPN_I
SampleB241A	241(HaoyueA)	JPN_I
SampleB245A	245(Japan-5A)	JPN_I
SampleB247A	247(872A)	JPN_I
SampleB301B	301(416A)	JPN_I
SampleB307B	307(Zhaoxia)	JPN_I
SampleB308A	308(Su4)	JPN_I
SampleB309A	309(Su12)	JPN_I
SampleB311A	311(BaiyuB)	JPN_I
SampleB323A	323(Xian2)	JPN_I
SampleB328A	328	JPN_I
SampleB335A	335(Guang)	JPN_I
SampleB336A	336(Qiu7)	JPN_I
SampleB337A	337(Qiubai)	JPN_I
SampleB338A	338(QiuFA)	JPN_I
SampleB339A	339(QiuFB)	JPN_I
SampleB341A	341(Xianghui)	JPN_I
SampleB342A	342(Ling85)	JPN_I
SampleB343A	343(854B)	JPN_I
*The bold font indicates that the samples were selected for both next-genaration resequencing and de novo ONT sequencing
