# Supplementary material for: QTL analysis to identify genes involved in the trade-off between silk protein synthesis and larva-pupa transition in silkworms
Source: Genet Sel Evol. 2024 Sep 30;56:68. doi: 10.1186/s12711-024-00937-z (PMC11440889; doi:10.1186/s12711-024-00937-z)
Supplement: Supplementary file 4 — Additional file 4: Table S2. Title: Primers used in this study. [file 12711_2024_937_MOESM4_ESM.xlsx]

## Sheet: Sheet1
Table S2. The primers used in this paper
>sgDnmt2-1F	5'-TAATACGACTCACTATAGGGTTAGAACTTTACAGCGGTATGTTTTAGAGCTAGAAATAGC-3'
>sgDnmt2-2F	5'-TAATACGACTCACTATAGGGCTTGTAAACGTCATTTGCGAGTTTTAGAGCTAGAAATAGC-3'
>sgRNA-R	5'-AAAAGCACCGACTCGGTGCCACTTTTTCAAGTTGATAACGGACTAGCCTTATTTTAACTTGCTATTTCTAGCTCTAAAAC-3'
>JC-Dnmt2-DNA-F	5'-GTGTCAATTTACCCCGGACG-3'
>JC-Dnmt2-DNA-R	5'-CGAGTAAAAGGCTGGCAAGG-3'
>JC-Dnmt2-cDNA-F	5'-TTCTAGTGCTTCATCATCTCAC-3'
>JC-Dnmt2-cDNA-R	5'-TGTACACCTTGTGCCTATGA-3'
