# Supplementary material for: QTL analysis to identify genes involved in the trade-off between silk protein synthesis and larva-pupa transition in silkworms
Source: Genet Sel Evol. 2024 Sep 30;56:68. doi: 10.1186/s12711-024-00937-z (PMC11440889; doi:10.1186/s12711-024-00937-z)
Supplement: Supplementary file 7 — Additional file 7: Table S3. Title: Analysis of silk yield in the parental and F1 cross populations. [file 12711_2024_937_MOESM7_ESM.xlsx]

## Sheet: Sheet1
Table S3. Investigation of the silk yield of parents and F1 cross populations
Strain/cross population	cocoon weight (g)		cocoon shell weight (g)		pupal weight (g)		cocoon shell ratio (%)
	Average	SD	Average	SD	Average	SD	Average	SD
IS-Dazao (♀)	1.02091	0.067636	0.117528	0.0132529	0.903	0.06	11.56	0.845883
IS-Dazao (♂)	0.768228	0.0564269	0.114557	0.0138488	0.653	0.052	14.97	1.12574
872B (♀)	1.50615	0.0910322	0.289982	0.0207997	1.216	0.089	19.25	0.678868
872B (♂)	1.19956	0.0782951	0.285635	0.0201233	0.914	0.072	23.83	1.0772
IS-Dazao×872B (♀)	1.84285	0.125046	0.319833	0.0278471	1.523	0.122	17.3458	0.767096
IS-Dazao×872B (♂)	1.4021	0.0993135	0.293959	0.0217485	1.11	0.092	20.9735	0.803871
