# Supplementary material for: QTL analysis to identify genes involved in the trade-off between silk protein synthesis and larva-pupa transition in silkworms
Source: Genet Sel Evol. 2024 Sep 30;56:68. doi: 10.1186/s12711-024-00937-z (PMC11440889; doi:10.1186/s12711-024-00937-z)
Supplement: Supplementary file 8 — Additional file 8: Table S4. Title: Analysis of CSR in the BC1M backcross populations. [file 12711_2024_937_MOESM8_ESM.xlsx]

## Sheet: Sheet1
Table S4. Investigation of the CSR of BC1M backcross populations
NO. moth-area	NO. male indiveduals	Mean value of CSR	Maximum value of CSR	Minimum value of CSR	Range	Standard Deviation of CSR	Mean value of highest 10% of CSR	Mean value of lowest 10% of CSR
1	153	16.9463	19.4118	12.4555	6.95625	1.17538	18.5815	14.7459
2	144	18.028	20.4873	15.2985	5.18876	1.10914	19.8358	16.1245
3	137	17.5413	20.4174	13.6101	6.80727	1.1605	19.4516	15.5631
4	129	17.5567	20.5645	12.5	8.06452	1.28764	19.4479	15.2902
5	169	16.7163	19.1116	13.0319	6.07966	1.00139	18.4118	15.0683
6	171	17.0019	20.5336	11.7972	8.73641	1.4351	18.9883	14.0871
7	124	17.6161	20.0382	10.3718	9.66635	1.25267	19.398	15.3306
8	149	17.6981	20.5072	10.2362	10.2709	1.27188	19.5031	15.4136
9	133	17.3367	20.217	12.1154	8.10158	1.42874	19.5014	14.6104
10	122	17.7754	20.7273	11.329	9.3983	1.31578	19.5716	15.2202
11	137	17.9419	20.841	13.8793	6.96164	1.13426	19.7319	15.8751
12	146	17.7158	20.4263	12.5	7.92629	1.28143	19.7268	15.4127
