# Supplementary material for: QTL analysis to identify genes involved in the trade-off between silk protein synthesis and larva-pupa transition in silkworms
Source: Genet Sel Evol. 2024 Sep 30;56:68. doi: 10.1186/s12711-024-00937-z (PMC11440889; doi:10.1186/s12711-024-00937-z)
Supplement: Supplementary file 9 — Additional file 9: Table S5. Title: Quality of the genome resequencing data of CSR_L and CSR_H. [file 12711_2024_937_MOESM9_ESM.xlsx]

## Sheet: Sheet1
Table S5. The quality of the genomes resequencing data of CSR_L and CSR_H
Sample	Raw Base(bp)	Clean Base(bp)	Effective Rate(%)	Error Rate(%)	Q20(%)	Q30(%)
CSR_L	88102652400	88001874900	99.89	0.03	97.95	93.95
CSR_H	100463758500	100364324700	99.9	0.03	97.85	93.72
GC Content(%)	Mapped reads	Total reads	Mapping rate(%)	Average depth(X)	Coverage at least 1X(%)	Coverage at least 4X(%)
38.78	581763827	586679166	99.16	157.05	99.45	99.22
38.82	663178758	669095498	99.12	174.25	99.47	99.25
