# Supplementary material for: QTL analysis to identify genes involved in the trade-off between silk protein synthesis and larva-pupa transition in silkworms
Source: Genet Sel Evol. 2024 Sep 30;56:68. doi: 10.1186/s12711-024-00937-z (PMC11440889; doi:10.1186/s12711-024-00937-z)
Supplement: Supplementary file 11 — Additional file 11: Table S6. Title: FPKM values of the tissue expression of genes in/near the genome regions under artificial selection. [file 12711_2024_937_MOESM11_ESM.xlsx]

## Sheet: Sheet1
Table S6. FPKM values of the tissue expression of genes in/near the artificial selected genome regions
Gene id	av_ASG	av_MSG_A	av_MSG_M	av_MSG_P	av_PSG	av_FB	av_MG	av_MT	av_OV	av_TT	SG	total	SG/total
KWMTBOMO06473	15.5182	19.2512	21.2491	23.1502	18.4794	8.8023	7.61418	19.7904	51.6523	39.9407	97.6481	225.448	0.433129
KWMTBOMO06484	29.3568	35.5915	43.7191	41.2407	30.8793	17.4244	32.2343	33.5315	40.01	71.1353	180.787	375.123	0.481942
KWMTBOMO06485	3.2175	6.2853	10.2475	10.5962	9.41629	2.35243	5.00412	4.99506	10.8558	6.56906	39.7628	69.5393	0.571804
KWMTBOMO06486	10.4442	3.72704	3.21187	2.42663	1.08474	1.0788	1.68435	3.41213	9.49015	7.60089	19.8945	43.1608	0.460939
KWMTBOMO06489	0.0165146	0.110913	2.39388	2.29981	0	0.0172476	0.0812585	0	0.0644332	0.101609	4.82112	5.08567	0.947982
KWMTBOMO06490	6.25987	0.531593	0.26933	1.12988	0.343742	1.00937	2.06936	2.44141	9.3876	2.69403	8.53442	26.1362	0.326537
KWMTBOMO06493	0.665494	1.65298	1.99178	2.45125	2.65942	7.95681	1.93184	9.33154	13.5908	11.7796	9.42093	54.0116	0.174424
KWMTBOMO06494	8.67074	54.7279	5.5314	2.60725	4.00842	6.2252	0.919857	11.3984	93.3833	30.2788	75.5457	217.751	0.346936
KWMTBOMO06540	1.4629	0.219202	1.59873	1.3875	4.5011e-06	0.0889403	0.607949	7.55508	1.10887	0	4.66833	14.0292	0.332759
KWMTBOMO06541	8.02446	7.46273	16.9888	15.331	14.3744	12.5648	35.6198	41.9477	69.735	9.82477	62.1814	231.873	0.26817
KWMTBOMO06542	0.854917	0.640543	0.930466	0.675388	0.31842	0.0509704	2.36601	8.25652	6.96242	2.5542	3.41973	23.6099	0.144843
KWMTBOMO06568	6.07221	15.4634	24.0362	23.6625	13.7791	2.63902	2.7621	3.50924	38.7561	10.0324	83.0134	140.712	0.589952
KWMTBOMO06569	8.92366	13.1927	22.0563	21.473	12.3552	7.93739	5.58718	12.7278	64.5541	178.875	78.0008	347.683	0.224345
KWMTBOMO06703	3.01352	5.40743	4.0308	5.54805	2.75489	3.37212	5.90918	2.71561	14.617	11.5862	20.7547	58.9548	0.352044
KWMTBOMO06704	0.148737	0.366476	1.03465	0.893305	0.541521	0	0	0.125065	0.244906	0.230466	2.98469	3.58513	0.83252
KWMTBOMO06767	23.4412	13.2823	12.5702	10.836	7.53815	52.693	36.1293	235.902	410.857	111.749	67.6678	914.998	0.0739541
KWMTBOMO06768	6.0663	9.6734	7.00954	8.0798	4.40522	5.0261	9.45836	20.4737	12.6927	12.7606	35.2343	95.6457	0.368383
* Bold font for the sum FPKM value in silk gland (SG) and all surveyed tissues, as well as the proportion of SG/total; red font for the genes with higher expression and is comparatively specific in SG.
