# Supplementary material for: QTL analysis to identify genes involved in the trade-off between silk protein synthesis and larva-pupa transition in silkworms
Source: Genet Sel Evol. 2024 Sep 30;56:68. doi: 10.1186/s12711-024-00937-z (PMC11440889; doi:10.1186/s12711-024-00937-z)
Supplement: Supplementary file 13 — Additional file 13: Table S7. Title: Strutural variants in the coding region of the candidate genes and their allele frequencies in silkworm populations. [file 12711_2024_937_MOESM13_ESM.xlsx]

## Sheet: SVs
Table S7. SVs in coding region of candidate genes and their allele frequencies in silkworm populations
CHROM	POS	ref	alt	Gene annotion	Wild present count	Wild total alleles	Wild ref_af	Wild alt_af	Local present count	Local total alleles	Local ref_af	Local alt_af	Imp present count	Imp total alleles	Imp ref_af	Imp alt_af
Bomo_Chr11	8597920	C	CTGCATATATACAACTGTTAACGAATCAACGTCACGTGACAGACATGGCTGTGATTGGCCAACGATGACGTCATATCGCAAGAACCAATCACAAAACAGGAAACGCAACAGTGAACACCAATTATTAAATTTAAATTATAACATCAGAAAAGATAGAATGCGCATTTCAATTTTGTATTTGTAAAATAATTAAAAAACAATATAATGAGTATTTGAAGAAGTAACGCATTTATTCATTTTCTTGGCCACCTCAAGATACATCTAAGAAATAGACGCAACATTTCTATTGACCTCAGCACCGGATCATCAATTAAGTTGAACCAGACGCTTACTTGAGAGACGCATCGGCCATTGAAAAGGAAAATTCTGGTAATCCAATCAGCTTCGCAAGATTACAGT…	geneanno=exon-KWMTBOMO06473.exon8,5'UTR-KWMTBOMO06473	0	78	1	0	6	320	0.981	0.019	0	226	1	0
Bomo_Chr11	8597927	T	TTGTTAACGAATCAACGTCACGTGATACATTGATGGCTGTGATTGGCCAACGATGACGTCATATCGCAGAACCAATCACAAAACAGGAAACGCAACAGTGGCACCAATTGTCAAAATTTAAAATTATTATAACACGAAGAAAAAGATGGACGCGCATTTCAATTTTGTATTTGTAAAATAATTAAAAACAATATAATGAGTATTTGAAGAAGTAAACGCATTTATTCATTTTCTTGGCCACCTCAAGATACATCTAAGAAATAGACGCAACATTTCTATTGGACCTTCAGCACCGGATCATCAATTAAGTTGAACCAGACGCTTACTTGAGAGACGCATCGGCCATTGAAAAGGAAAATTCGGAAAATCTCACCAGCTTCGCAAGATTACAGTGCTTTG…	geneanno=exon-KWMTBOMO06473.exon8,5'UTR-KWMTBOMO06473	0	78	1	0	4	320	0.987	0.013	0	226	1	0
Bomo_Chr11	8597928	T	TGTTAACGAATCAACGTCACGTGATGGCTGTGATTAATAACGATGACGTCACTATATCGCAAGAACTAATACAAAATAGGAAACGCAATAGTGGCACTAATTATCAAAATTTAAAAATTATTATAACACGAAGAAAAGATGGACGCGCATTTCTAATTTGTATTTGTAAAATAATTAAAAACAATATAATGAGTATTTGAAGAAGTAACGCATTTATTCATTTTGGAAGCCACCTCAAGATACATCTAAGAAATAGACGCAACACATTGACCTTCAGCACCGGATCATCAATTGCTGAACCAGACGCTACTTGAGACGCACGGCCATTGAAAGTGCGAAAACGGAAATCTCACCAGCTTCGCAAGATTACAGTGTTTTTGGCAAGGCGTGCTAACCAAA…	geneanno=exon-KWMTBOMO06473.exon8,5'UTR-KWMTBOMO06473	0	78	1	0	2	320	0.994	0.006	0	226	1	0
Bomo_Chr11	8597928	T	TGTTAACGAATCAACGTCACGGATACATTGATGGCTGTGGATACAACGATGACGTCACATCGCGCAACCAATCACAAAACAGGAAATGCAACAGTGGCACCAATTGTCAAAATTTAAAATTATTATTATAACACGAAGAAAAGATGACGCGCATTTCAATTTGTATTTGTAAAATAATTAAAAACAATATAATGAGTATTTGAAGAAGTAACGCATTTATTCATTTTCTTGGCCACCTCAAGATACATCTAAGAAATAGACAACATTTCTATTGGACCTTCAGCACCGGATCAATTGGTTGAACCAGACGCTTACTTGAGAGACGCATCGGCCATTGAAAAGGAAAATTCGGAAAATCTCACCACTTTAAGATTACAGGTTTTTGGCAAGGCGTGCTAA…	geneanno=exon-KWMTBOMO06473.exon8,5'UTR-KWMTBOMO06473	0	78	1	0	50	320	0.844	0.156	4	226	0.982	0.018
Bomo_Chr11	8673250	A	ATCAAAAGCTTTGAGAATTGTGACAGGAGTGATGAAATCTTGCCCAACCAATGCATTACAAGTAGAATGCTGCGATCCTCCTTTAAAATTAAGAAGGCAATTTCTAAGCGATCGATACTTGTTCAAATCTATGCAGTTTTCTGACCATACTCTTCATGGAAAACTGCATGAATTGAACAATATTATTCAGACATCCCGTTATTGGCGTCACAAATCATTACCATGTCTAATAAAAAGCTTTCGTAAATTTTTAACAATACACAGCCACATTCATCGATCTCCATCATTATCCATATTTATGACACAATTCAATTCTTTAATTCTAGCTCCGGATATAAGATATGATATAGGTGTCGGTAAACAAGATATTCTGGAGACAAATATTCGTTTCATGAGTAG…	geneanno=downstream-KWMTBOMO06485,upstream-KWMTBOMO06483,5'UTR-KWMTBOMO06484,exon-KWMTBOMO06484.exon1	0	78	1	0	4	320	0.987	0.013	0	226	1	0
Bomo_Chr11	8677253	T	TGCATCTAATAATATGTAATTGAAACATTTTGACATTACATTAATCCACTATAATTAATAAAATGCTATTACTATCATTTCAATTCAAATACAAAAAAAAACTTCAATACATTTATAGAAACTATTATACTCTTATTCATCAAACAAAATTTGTAATAATTCACTGATAACTTTAACATTTACACTATTTCCAAGAAGCCTATAACATTGTTTCCTTGTAACAGTCTTAGGAAAACTATACTCACTAGGAAATGACATTAACTGCAAGATTTCTTTAGACGTAAAGAACCTAAGTTTAAGCTTTTTTAAGGTTTGCAGAAATTCATCACTACCTACTTCGAAATAATTAGCCAATTTTAAATACTTCTGTACTATGTCATAACTTGTTTCAGTGAACAC…	geneanno=downstream-KWMTBOMO06484,CDS-KWMTBOMO06485.CDS2,exon-KWMTBOMO06485.exon2	0	78	1	0	12	320	0.962	0.038	0	226	1	0
Bomo_Chr11	8677486	AGTTCTAATATTCTGTGTTCCATTTTTTCCTCCATCGTTGAGCTTACATTTACAAAAAAAAAACATATCACAGTGAGATGATGAAGCACTAGAAACAATACAAAATACAATTATGTGTAGAATCTATTAATCAGACACATGTTTGAGTTTGATTAGAAGTAGGTAGGTATCATAGACATATAGATGTCATACTTCAGTTTTTTTTGTAGGTAGGTACGGTAGGTACCGTACAATGGGGTAAATAGGGACAAAATCGACCTTCAGATTGAATTTTAAAATAGTTCCAATTAAATAGTCATGCTCAACCAAAGAAATAAGTTGAGTCTTGAACGTACCTAGGTGATAAAAACCGTTACATTATTTTAATTATTCATTTTAAAGAAATAATGGGTAAAATAA…	A	geneanno=downstream-KWMTBOMO06484,CDS-KWMTBOMO06485.CDS3,exon-KWMTBOMO06485.exon3,start_codon-KWMTBOMO06485,5'UTR-KWMTBOMO06485,transcription_start_site-KWMTBOMO06485,upstream-KWMTBOMO06485,upstream-KWMTBOMO06486,transcription_start_site-KWMTBOMO06486,5'UTR-KWMTBOMO06486,exon-KWMTBOMO06486.exon1,start_codon-KWMTBOMO06486,CDS-KWMTBOMO06486.CDS1,intron-KWMTBOMO06486;left_geneanno=downstream-KWMTBOM…	2	78	0.974	0.026	2	320	0.994	0.006	0	226	1	0
Bomo_Chr11	8677589	A	ATTATGTGTGAGTAGTAGTACCCTATCTATGATACAGACATTACAGACACATGTTTGAGTTTGATAATTTTTATAATTTTGATATAATATAGTAAAGTAGAGTAGGTACCGCCCAGACCCTATAGATTTCATACCACAGAACACTGTACTTCTGGCAGAGAGTTTCATGCCTACTTCAGTTTTTTTGTAAGTAGGTACGGTAGAGTACCTACCGTTTTTAAGTGATTTTATGACCTTCCTAGTAACTAAGACTTTTAAGTCGTCTTATTTTAATTTATATTCTTAATGGGGTTGGCAACTGTCAAAGTGGCGCTGGTGTGCATTGTTCCTTTATCATTTCAATATTTGTATTGGAATTTTGATTATTAAAAATTTTTTAAGCACAATGACGCGTTATTT…	geneanno=downstream-KWMTBOMO06484,exon-KWMTBOMO06485.exon3,5'UTR-KWMTBOMO06485	2	78	0.974	0.026	0	320	1	0	0	226	1	0
Bomo_Chr11	8679436	GTACCTACCGTTTTTTTTAAGTGATTTTATGACCTGGTGTGGCGTTTAAGAACGCACATTTATATGATGCGTAAGCCGGAACGCACGAGAGGTGGGAAAAAGGATATAGTCTGTGACGCGGGACCTTTTTACCGCCGAAAATTGAAAACGTAAAAATAAATTATAATGTGTTTAATAACTAATGTAATATAATTACTTAGAATTGTTTATGCCGCCACAACAATAAAATTTATATTGTGCCAACTGTGGTGTTAATTACATAAAACACGACTTTACGGCGAAATAAAGAAGGGACTCTATATGAACTCCCTCACTGGTAACTAAGACTTTTAAGTCATGTCTTATTTTAATTTATATTCATAATTCTATGAAAAATGATAATATGGAGTGAAATGAAAT…	G	geneanno=downstream-KWMTBOMO06484,upstream-KWMTBOMO06485,upstream-KWMTBOMO06486,transcription_start_site-KWMTBOMO06486,5'UTR-KWMTBOMO06486,exon-KWMTBOMO06486.exon1,start_codon-KWMTBOMO06486,CDS-KWMTBOMO06486.CDS1,intron-KWMTBOMO06486;left_geneanno=downstream-KWMTBOMO06484,upstream-KWMTBOMO06485;right_geneanno=intron-KWMTBOMO06486	2	78	0.974	0.026	0	320	1	0	0	226	1	0
Bomo_Chr11	8679937	AAATCAAATCAAATCAAATCAAATCAAATCAAAAAAAATTTTATTCAACATAAATGAAAGTACATACTTGTTGAACGTCAAAAGAACTACCGCCAATTCACAAGAACTAGCCTCCGTCCTGAGAAGAATTGGCAAGAAACTCAGCGGGCATGTCTTTTTTTTTACATATAAAATTATTATTTATTTATTTTTAATATTATTATTTTTTTAAATATGAATTTTTTACACTGAGTATTATAACGTAACAATTACTACAATATTGAAATGCCTGGAGCGAGCAACTCATTCCCACTTTGTGCAATCTTCTAGATAATCATTGACTTTATAGTAAGCTTTATTGCACAGATGTTCTTTAATAGTTTTCTTAAACCTATGTATATGTAGGTTCTGAACATCATG…	A	geneanno=upstream-KWMTBOMO06485,upstream-KWMTBOMO06486,transcription_start_site-KWMTBOMO06486,5'UTR-KWMTBOMO06486,exon-KWMTBOMO06486.exon1,start_codon-KWMTBOMO06486,CDS-KWMTBOMO06486.CDS1,intron-KWMTBOMO06486;left_geneanno=upstream-KWMTBOMO06485;right_geneanno=intron-KWMTBOMO06486	0	78	1	0	2	320	0.994	0.006	0	226	1	0
Bomo_Chr11	8895080	N	<DUP>	geneanno=upstream-KWMTBOMO06491,transcription_start_site-KWMTBOMO06491,5'UTR-KWMTBOMO06491,exon-KWMTBOMO06491.exon1,start_codon-KWMTBOMO06491,CDS-KWMTBOMO06491.CDS1,intron-KWMTBOMO06491,CDS-KWMTBOMO06491.CDS2,exon-KWMTBOMO06491.exon2,intron-KWMTBOMO06491,CDS-KWMTBOMO06491.CDS3,exon-KWMTBOMO06491.exon3,intron-KWMTBOMO06491,CDS-KWMTBOMO06491.CDS4,exon-KWMTBOMO06491.exon4,stop_codon-KWMTBOMO06491,3'…	0	78	1	0	2	320	0.994	0.006	0	226	1	0
Bomo_Chr11	8943935	GGGTAAAATATAAAAATAGTATGTTTAAATTCTATTTAAGATAAAATATGAGTTTAATGTATTGTTATCTGAATTGCAAATACTTGCAGTATTTCATGATTCAAAAACGGCCATCTTACGTAATAACGCTCACGCTGGGCCTAAGTGCATTTGTAACTGGACGTAGGCGCTACGGGTCAGCTGTTTTGTACCGAGAAACTATTATAAAAATAACCTAACAGTCGTTGTCAAAGTTAGTGCTGACTAAACTTATAATTGTACAGTATCACTATAATTATAAACACTATTCTGATCGCGGATAGATTTCTCTAATCTATGCTCGAAATGCAATTAAAGGGAACCGTGACTTTTTGGCGGGAACGCGAGGAGTGAAGTTGTGTGATTTGTTTTATTTTGTCT…	G	geneanno=3'UTR-KWMTBOMO06494,exon-KWMTBOMO06494.exon2,stop_codon-KWMTBOMO06494,CDS-KWMTBOMO06494.CDS1,intron-KWMTBOMO06494;left_geneanno=3'UTR-KWMTBOMO06494;right_geneanno=intron-KWMTBOMO06494	0	78	1	0	10	320	0.969	0.031	0	226	1	0
Bomo_Chr11	10096560	TAATATTAGAATACAATTAGCGGTGTATGATTTTTTGTGCTATCCAAACATGCATAAAATTTAATACTAGTTATTTTTATTTGATATAGGTCTTTTTTTTTGAATTAAACATTAACGAAATAGACGTAATAGTTATTAGATTTTAAAAATACGTCTTTGTAATATTTATTAGTTACAGCATTTTCTTTTTTTTTACACATGTTTCGTAATCTCATTAGCAAGCCAGACCGCCGCCTTCGTTGCGTTCAAGCTCCCTCCTCACGTATTCAGCTTGTTTCTCGTTGAGGCCTAGTTTCGGCAGTTCCTGGTCGAATTGATTCATTCCTCCAACACCGACCAGGTAACCGTTGAGTCTGGCGGCCAAATGAGAAGTCTGTAGCTTAGAGGAATCGAGCCCGA…	T	geneanno=downstream-KWMTBOMO06541,transcription_end_site-KWMTBOMO06541,3'UTR-KWMTBOMO06541,exon-KWMTBOMO06541.exon1,stop_codon-KWMTBOMO06541,CDS-KWMTBOMO06541.CDS1,intron-KWMTBOMO06541,CDS-KWMTBOMO06541.CDS2,exon-KWMTBOMO06541.exon2,intron-KWMTBOMO06541,CDS-KWMTBOMO06541.CDS3,exon-KWMTBOMO06541.exon3,intron-KWMTBOMO06541,CDS-KWMTBOMO06541.CDS4,exon-KWMTBOMO06541.exon4,intron-KWMTBOMO06541;left_ge…	2	78	0.974	0.026	0	320	1	0	0	226	1	0
