# Supplementary material for: QTL analysis to identify genes involved in the trade-off between silk protein synthesis and larva-pupa transition in silkworms
Source: Genet Sel Evol. 2024 Sep 30;56:68. doi: 10.1186/s12711-024-00937-z (PMC11440889; doi:10.1186/s12711-024-00937-z)
Supplement: Supplementary file 14 — Additional file 14: Table S8. Title: SNPs in the coding region of the candidate genes and their allele frequencies in silkworm populations. [file 12711_2024_937_MOESM14_ESM.xlsx]

## Sheet: SNPs
Table S8. SNPs in coding region of candidate genes and their allele frequencies in silkworm populations
CHROM	POS*	ref	alt	INFO	Wild_present_COUNT	Wild_total_alleles	Wild_ref_af	Wild_alt_af	Local_present_COUNT	Local_total_alleles	Local_ref_af	Local_alt_af	Imp_present_COUNT	Imp_total_alleles	Imp_ref_af	Imp_alt_af
Bomo_Chr11	8591575	C	T	PR;ANN=T|missense_variant|MODERATE|KWMTBOMO06473|KWMTBOMO06473|transcript|KWMTBOMO06473.mrna1|protein_coding|9/9|c.2051G>A|p.Cys684Tyr|2110/2221|2051/2061|684/686||	102	102	0.990196	0.00980392	410	410	1	0	388	388	1	0
Bomo_Chr11	8591597	T	G	PR;ANN=G|missense_variant|MODERATE|KWMTBOMO06473|KWMTBOMO06473|transcript|KWMTBOMO06473.mrna1|protein_coding|9/9|c.2029A>C|p.Asn677His|2088/2221|2029/2061|677/686||	102	102	0.960784	0.0392157	410	410	0.982927	0.0170732	388	388	0.997423	0.00257732
Bomo_Chr11	8591612	C	T	PR;ANN=T|missense_variant|MODERATE|KWMTBOMO06473|KWMTBOMO06473|transcript|KWMTBOMO06473.mrna1|protein_coding|9/9|c.2014G>A|p.Glu672Lys|2073/2221|2014/2061|672/686||	102	102	0.990196	0.00980392	410	410	1	0	388	388	1	0
Bomo_Chr11	8591618	C	T	PR;ANN=T|missense_variant|MODERATE|KWMTBOMO06473|KWMTBOMO06473|transcript|KWMTBOMO06473.mrna1|protein_coding|9/9|c.2008G>A|p.Asp670Asn|2067/2221|2008/2061|670/686||	102	102	0.921569	0.0784314	410	410	1	0	388	388	1	0
Bomo_Chr11	8591641	T	A	PR;ANN=A|missense_variant|MODERATE|KWMTBOMO06473|KWMTBOMO06473|transcript|KWMTBOMO06473.mrna1|protein_coding|9/9|c.1985A>T|p.Lys662Ile|2044/2221|1985/2061|662/686||	102	102	0.980392	0.0196078	410	410	1	0	388	388	1	0
Bomo_Chr11	8591652	C	A	PR;ANN=A|missense_variant|MODERATE|KWMTBOMO06473|KWMTBOMO06473|transcript|KWMTBOMO06473.mrna1|protein_coding|9/9|c.1974G>T|p.Lys658Asn|2033/2221|1974/2061|658/686||	102	102	0.990196	0.00980392	410	410	1	0	388	388	1	0
Bomo_Chr11	8591659	G	A	PR;ANN=A|missense_variant|MODERATE|KWMTBOMO06473|KWMTBOMO06473|transcript|KWMTBOMO06473.mrna1|protein_coding|9/9|c.1967C>T|p.Thr656Ile|2026/2221|1967/2061|656/686||	102	102	0.990196	0.00980392	410	410	1	0	388	388	1	0
Bomo_Chr11	8592232	G	A	PR;ANN=A|missense_variant|MODERATE|KWMTBOMO06473|KWMTBOMO06473|transcript|KWMTBOMO06473.mrna1|protein_coding|8/9|c.1927C>T|p.His643Tyr|1986/2221|1927/2061|643/686||	102	102	0.921569	0.0784314	410	410	0.846341	0.153659	388	388	0.989691	0.0103093
Bomo_Chr11	8592235	G	A	PR;ANN=A|missense_variant|MODERATE|KWMTBOMO06473|KWMTBOMO06473|transcript|KWMTBOMO06473.mrna1|protein_coding|8/9|c.1924C>T|p.Pro642Ser|1983/2221|1924/2061|642/686||	102	102	0.990196	0.00980392	410	410	1	0	388	388	1	0
Bomo_Chr11	8592245	G	C	PR;ANN=C|missense_variant|MODERATE|KWMTBOMO06473|KWMTBOMO06473|transcript|KWMTBOMO06473.mrna1|protein_coding|8/9|c.1914C>G|p.Ile638Met|1973/2221|1914/2061|638/686||	102	102	0.990196	0.00980392	410	410	1	0	388	388	1	0
Bomo_Chr11	8592268	T	A	PR;ANN=A|missense_variant|MODERATE|KWMTBOMO06473|KWMTBOMO06473|transcript|KWMTBOMO06473.mrna1|protein_coding|8/9|c.1891A>T|p.Ser631Cys|1950/2221|1891/2061|631/686||	102	102	0.970588	0.0294118	410	410	1	0	388	388	1	0
Bomo_Chr11	8592297	C	T	PR;ANN=T|missense_variant|MODERATE|KWMTBOMO06473|KWMTBOMO06473|transcript|KWMTBOMO06473.mrna1|protein_coding|8/9|c.1862G>A|p.Gly621Glu|1921/2221|1862/2061|621/686||	102	102	0.990196	0.00980392	410	410	1	0	388	388	1	0
Bomo_Chr11	8592301	C	T	PR;ANN=T|missense_variant|MODERATE|KWMTBOMO06473|KWMTBOMO06473|transcript|KWMTBOMO06473.mrna1|protein_coding|8/9|c.1858G>A|p.Gly620Ser|1917/2221|1858/2061|620/686||	102	102	0.990196	0.00980392	410	410	1	0	388	388	1	0
Bomo_Chr11	8592305	G	C	PR;ANN=C|missense_variant|MODERATE|KWMTBOMO06473|KWMTBOMO06473|transcript|KWMTBOMO06473.mrna1|protein_coding|8/9|c.1854C>G|p.Asn618Lys|1913/2221|1854/2061|618/686||	98	102	0.0204082	0.979592	410	410	0.787805	0.212195	388	388	0.981959	0.0180412
Bomo_Chr11	8592324	G	C	PR;ANN=C|missense_variant|MODERATE|KWMTBOMO06473|KWMTBOMO06473|transcript|KWMTBOMO06473.mrna1|protein_coding|8/9|c.1835C>G|p.Ala612Gly|1894/2221|1835/2061|612/686||	100	102	0.99	0.01	410	410	0.982927	0.0170732	388	388	0.997423	0.00257732
Bomo_Chr11	8592339	G	A	PR;ANN=A|missense_variant|MODERATE|KWMTBOMO06473|KWMTBOMO06473|transcript|KWMTBOMO06473.mrna1|protein_coding|8/9|c.1820C>T|p.Thr607Ile|1879/2221|1820/2061|607/686||	102	102	0.990196	0.00980392	410	410	1	0	388	388	1	0
Bomo_Chr11	8592345	G	A	PR;ANN=A|missense_variant|MODERATE|KWMTBOMO06473|KWMTBOMO06473|transcript|KWMTBOMO06473.mrna1|protein_coding|8/9|c.1814C>T|p.Thr605Ile|1873/2221|1814/2061|605/686||	102	102	0.990196	0.00980392	410	410	1	0	388	388	1	0
Bomo_Chr11	8592351	C	T	PR;ANN=T|missense_variant|MODERATE|KWMTBOMO06473|KWMTBOMO06473|transcript|KWMTBOMO06473.mrna1|protein_coding|8/9|c.1808G>A|p.Gly603Asp|1867/2221|1808/2061|603/686||	102	102	0.980392	0.0196078	410	410	1	0	388	388	1	0
Bomo_Chr11	8592356	A	T	PR;ANN=T|missense_variant|MODERATE|KWMTBOMO06473|KWMTBOMO06473|transcript|KWMTBOMO06473.mrna1|protein_coding|8/9|c.1803T>A|p.Asp601Glu|1862/2221|1803/2061|601/686||	102	102	0.205882	0.794118	410	410	0.787805	0.212195	388	388	0.981959	0.0180412
Bomo_Chr11	8592357	T	G	PR;ANN=G|missense_variant|MODERATE|KWMTBOMO06473|KWMTBOMO06473|transcript|KWMTBOMO06473.mrna1|protein_coding|8/9|c.1802A>C|p.Asp601Ala|1861/2221|1802/2061|601/686||	102	102	0.95098	0.0490196	410	410	1	0	388	388	1	0
Bomo_Chr11	8592361	C	T	PR;ANN=T|missense_variant|MODERATE|KWMTBOMO06473|KWMTBOMO06473|transcript|KWMTBOMO06473.mrna1|protein_coding|8/9|c.1798G>A|p.Asp600Asn|1857/2221|1798/2061|600/686||	102	102	0.990196	0.00980392	410	410	1	0	386	388	1	0
Bomo_Chr11	8592363	T	G	PR;ANN=G|missense_variant|MODERATE|KWMTBOMO06473|KWMTBOMO06473|transcript|KWMTBOMO06473.mrna1|protein_coding|8/9|c.1796A>C|p.Gln599Pro|1855/2221|1796/2061|599/686||	102	102	0.990196	0.00980392	410	410	1	0	386	388	1	0
Bomo_Chr11	8592753	A	T	PR;ANN=T|missense_variant&splice_region_variant|MODERATE|KWMTBOMO06473|KWMTBOMO06473|transcript|KWMTBOMO06473.mrna1|protein_coding|7/9|c.1787T>A|p.Ile596Lys|1846/2221|1787/2061|596/686||	102	102	0.960784	0.0392157	410	410	1	0	388	388	1	0
Bomo_Chr11	8592761	T	A	PR;ANN=A|missense_variant|MODERATE|KWMTBOMO06473|KWMTBOMO06473|transcript|KWMTBOMO06473.mrna1|protein_coding|7/9|c.1779A>T|p.Gln593His|1838/2221|1779/2061|593/686||	102	102	0.970588	0.0294118	410	410	1	0	388	388	1	0
Bomo_Chr11	8592783	G	T	PR;ANN=T|missense_variant|MODERATE|KWMTBOMO06473|KWMTBOMO06473|transcript|KWMTBOMO06473.mrna1|protein_coding|7/9|c.1757C>A|p.Thr586Asn|1816/2221|1757/2061|586/686||	102	102	0.990196	0.00980392	410	410	1	0	388	388	1	0
Bomo_Chr11	8592784	T	C	PR;ANN=C|missense_variant|MODERATE|KWMTBOMO06473|KWMTBOMO06473|transcript|KWMTBOMO06473.mrna1|protein_coding|7/9|c.1756A>G|p.Thr586Ala|1815/2221|1756/2061|586/686||	102	102	1	0	410	410	0.958537	0.0414634	388	388	0.994845	0.00515464
Bomo_Chr11	8592786	G	A	PR;ANN=A|missense_variant|MODERATE|KWMTBOMO06473|KWMTBOMO06473|transcript|KWMTBOMO06473.mrna1|protein_coding|7/9|c.1754C>T|p.Pro585Leu|1813/2221|1754/2061|585/686||	102	102	0.980392	0.0196078	410	410	1	0	388	388	1	0
Bomo_Chr11	8592788	C	A	PR;ANN=A|missense_variant|MODERATE|KWMTBOMO06473|KWMTBOMO06473|transcript|KWMTBOMO06473.mrna1|protein_coding|7/9|c.1752G>T|p.Lys584Asn|1811/2221|1752/2061|584/686||	102	102	0.980392	0.0196078	410	410	1	0	388	388	1	0
Bomo_Chr11	8593478	A	G	PR;ANN=G|missense_variant|MODERATE|KWMTBOMO06473|KWMTBOMO06473|transcript|KWMTBOMO06473.mrna1|protein_coding|6/9|c.1595T>C|p.Val532Ala|1654/2221|1595/2061|532/686||	100	102	0.99	0.01	410	410	1	0	388	388	1	0
Bomo_Chr11	8593529	G	A	PR;ANN=A|missense_variant|MODERATE|KWMTBOMO06473|KWMTBOMO06473|transcript|KWMTBOMO06473.mrna1|protein_coding|6/9|c.1544C>T|p.Ala515Val|1603/2221|1544/2061|515/686||	98	102	0.979592	0.0204082	410	410	1	0	388	388	1	0
Bomo_Chr11	8593556	A	G	PR;ANN=G|missense_variant|MODERATE|KWMTBOMO06473|KWMTBOMO06473|transcript|KWMTBOMO06473.mrna1|protein_coding|6/9|c.1517T>C|p.Val506Ala|1576/2221|1517/2061|506/686||	100	102	0.99	0.01	410	410	1	0	388	388	1	0
Bomo_Chr11	8593692	C	T	PR;ANN=T|missense_variant|MODERATE|KWMTBOMO06473|KWMTBOMO06473|transcript|KWMTBOMO06473.mrna1|protein_coding|6/9|c.1381G>A|p.Gly461Ser|1440/2221|1381/2061|461/686||	102	102	0.970588	0.0294118	410	410	1	0	388	388	1	0
Bomo_Chr11	8593718	C	T	PR;ANN=T|missense_variant|MODERATE|KWMTBOMO06473|KWMTBOMO06473|transcript|KWMTBOMO06473.mrna1|protein_coding|6/9|c.1355G>A|p.Ser452Asn|1414/2221|1355/2061|452/686||	102	102	0.990196	0.00980392	410	410	1	0	388	388	1	0
Bomo_Chr11	8593794	T	G	PR;ANN=G|missense_variant|MODERATE|KWMTBOMO06473|KWMTBOMO06473|transcript|KWMTBOMO06473.mrna1|protein_coding|6/9|c.1279A>C|p.Lys427Gln|1338/2221|1279/2061|427/686||	102	102	0.990196	0.00980392	410	410	1	0	388	388	1	0
Bomo_Chr11	8593854	T	C	PR;ANN=C|missense_variant|MODERATE|KWMTBOMO06473|KWMTBOMO06473|transcript|KWMTBOMO06473.mrna1|protein_coding|6/9|c.1219A>G|p.Ile407Val|1278/2221|1219/2061|407/686||	102	102	0.980392	0.0196078	410	410	0.846341	0.153659	388	388	0.989691	0.0103093
Bomo_Chr11	8593858	G	T	PR;ANN=T|missense_variant|MODERATE|KWMTBOMO06473|KWMTBOMO06473|transcript|KWMTBOMO06473.mrna1|protein_coding|6/9|c.1215C>A|p.Asp405Glu|1274/2221|1215/2061|405/686||	102	102	0.107843	0.892157	410	410	0.787805	0.212195	388	388	0.981959	0.0180412
Bomo_Chr11	8593866	T	A	PR;ANN=A|missense_variant|MODERATE|KWMTBOMO06473|KWMTBOMO06473|transcript|KWMTBOMO06473.mrna1|protein_coding|6/9|c.1207A>T|p.Thr403Ser|1266/2221|1207/2061|403/686||	102	102	0.823529	0.176471	410	410	0.846341	0.153659	388	388	0.989691	0.0103093
Bomo_Chr11	8593887	C	T	PR;ANN=T|missense_variant|MODERATE|KWMTBOMO06473|KWMTBOMO06473|transcript|KWMTBOMO06473.mrna1|protein_coding|6/9|c.1186G>A|p.Ala396Thr|1245/2221|1186/2061|396/686||	102	102	0.95098	0.0490196	410	410	1	0	388	388	1	0
Bomo_Chr11	8593998	G	T	PR;ANN=T|missense_variant|MODERATE|KWMTBOMO06473|KWMTBOMO06473|transcript|KWMTBOMO06473.mrna1|protein_coding|6/9|c.1075C>A|p.His359Asn|1134/2221|1075/2061|359/686||	100	102	0.99	0.01	410	410	1	0	388	388	1	0
Bomo_Chr11	8594027	T	C	PR;ANN=C|missense_variant|MODERATE|KWMTBOMO06473|KWMTBOMO06473|transcript|KWMTBOMO06473.mrna1|protein_coding|6/9|c.1046A>G|p.Tyr349Cys|1105/2221|1046/2061|349/686||	102	102	1	0	410	410	0.846341	0.153659	388	388	0.989691	0.0103093
Bomo_Chr11	8594145	T	A	PR;ANN=A|missense_variant|MODERATE|KWMTBOMO06473|KWMTBOMO06473|transcript|KWMTBOMO06473.mrna1|protein_coding|6/9|c.928A>T|p.Thr310Ser|987/2221|928/2061|310/686||	102	102	0.980392	0.0196078	410	410	1	0	388	388	1	0
Bomo_Chr11	8674617	G	T	PR;ANN=T|missense_variant|MODERATE|KWMTBOMO06484|KWMTBOMO06484|transcript|KWMTBOMO06484.mrna1|protein_coding|4/4|c.340G>T|p.Val114Phe|432/715|340/444|114/147||,T|downstream_gene_variant|MODIFIER|KWMTBOMO06485|KWMTBOMO06485|transcript|KWMTBOMO06485.mrna1|protein_coding||c.*1136C>A|||||961|	102	102	0.882353	0.117647	410	410	0.982927	0.0170732	388	388	1	0
Bomo_Chr11	8674630	C	T	PR;ANN=T|missense_variant|MODERATE|KWMTBOMO06484|KWMTBOMO06484|transcript|KWMTBOMO06484.mrna1|protein_coding|4/4|c.353C>T|p.Ala118Val|445/715|353/444|118/147||,T|downstream_gene_variant|MODIFIER|KWMTBOMO06485|KWMTBOMO06485|transcript|KWMTBOMO06485.mrna1|protein_coding||c.*1123G>A|||||948|	102	102	0.990196	0.00980392	410	410	1	0	388	388	1	0
Bomo_Chr11	8674706	T	G	PR;ANN=G|missense_variant|MODERATE|KWMTBOMO06484|KWMTBOMO06484|transcript|KWMTBOMO06484.mrna1|protein_coding|4/4|c.429T>G|p.Ser143Arg|521/715|429/444|143/147||,G|downstream_gene_variant|MODIFIER|KWMTBOMO06485|KWMTBOMO06485|transcript|KWMTBOMO06485.mrna1|protein_coding||c.*1047A>C|||||872|	100	102	0.99	0.01	410	410	1	0	388	388	1	0
Bomo_Chr11	8675772	T	C	PR;ANN=C|missense_variant|MODERATE|KWMTBOMO06485|KWMTBOMO06485|transcript|KWMTBOMO06485.mrna1|protein_coding|3/3|c.992A>G|p.Gln331Arg|1082/1276|992/1011|331/336||,C|downstream_gene_variant|MODIFIER|KWMTBOMO06484|KWMTBOMO06484|transcript|KWMTBOMO06484.mrna1|protein_coding||c.*1051T>C|||||872|	100	102	0.97	0.03	410	410	1	0	388	388	1	0
Bomo_Chr11	8675785	T	A	PR;ANN=A|missense_variant|MODERATE|KWMTBOMO06485|KWMTBOMO06485|transcript|KWMTBOMO06485.mrna1|protein_coding|3/3|c.979A>T|p.Ser327Cys|1069/1276|979/1011|327/336||,A|downstream_gene_variant|MODIFIER|KWMTBOMO06484|KWMTBOMO06484|transcript|KWMTBOMO06484.mrna1|protein_coding||c.*1064T>A|||||885|	100	102	0.99	0.01	410	410	1	0	388	388	1	0
Bomo_Chr11	8675821	T	C	PR;ANN=C|missense_variant|MODERATE|KWMTBOMO06485|KWMTBOMO06485|transcript|KWMTBOMO06485.mrna1|protein_coding|3/3|c.943A>G|p.Arg315Gly|1033/1276|943/1011|315/336||,C|downstream_gene_variant|MODIFIER|KWMTBOMO06484|KWMTBOMO06484|transcript|KWMTBOMO06484.mrna1|protein_coding||c.*1100T>C|||||921|	102	102	1	0	410	410	0.997561	0.00243902	388	388	1	0
Bomo_Chr11	8675847	T	G	PR;ANN=G|missense_variant|MODERATE|KWMTBOMO06485|KWMTBOMO06485|transcript|KWMTBOMO06485.mrna1|protein_coding|3/3|c.917A>C|p.Lys306Thr|1007/1276|917/1011|306/336||,G|downstream_gene_variant|MODIFIER|KWMTBOMO06484|KWMTBOMO06484|transcript|KWMTBOMO06484.mrna1|protein_coding||c.*1126T>G|||||947|	98	102	0.846939	0.153061	410	410	1	0	388	388	1	0
Bomo_Chr11	8675883	T	C	PR;ANN=C|missense_variant|MODERATE|KWMTBOMO06485|KWMTBOMO06485|transcript|KWMTBOMO06485.mrna1|protein_coding|3/3|c.881A>G|p.Gln294Arg|971/1276|881/1011|294/336||,C|downstream_gene_variant|MODIFIER|KWMTBOMO06484|KWMTBOMO06484|transcript|KWMTBOMO06484.mrna1|protein_coding||c.*1162T>C|||||983|	102	102	0	1	410	410	0.95122	0.0487805	388	388	1	0
Bomo_Chr11	8675895	T	G	PR;ANN=G|missense_variant|MODERATE|KWMTBOMO06485|KWMTBOMO06485|transcript|KWMTBOMO06485.mrna1|protein_coding|3/3|c.869A>C|p.Lys290Thr|959/1276|869/1011|290/336||,G|downstream_gene_variant|MODIFIER|KWMTBOMO06484|KWMTBOMO06484|transcript|KWMTBOMO06484.mrna1|protein_coding||c.*1174T>G|||||995|	102	102	0.911765	0.0882353	410	410	1	0	388	388	1	0
Bomo_Chr11	8675959	C	T	PR;ANN=T|missense_variant|MODERATE|KWMTBOMO06485|KWMTBOMO06485|transcript|KWMTBOMO06485.mrna1|protein_coding|3/3|c.805G>A|p.Glu269Lys|895/1276|805/1011|269/336||,T|downstream_gene_variant|MODIFIER|KWMTBOMO06484|KWMTBOMO06484|transcript|KWMTBOMO06484.mrna1|protein_coding||c.*1238C>T|||||1059|	102	102	0.990196	0.00980392	410	410	1	0	388	388	1	0
Bomo_Chr11	8676072	C	T	PR;ANN=T|missense_variant|MODERATE|KWMTBOMO06485|KWMTBOMO06485|transcript|KWMTBOMO06485.mrna1|protein_coding|3/3|c.692G>A|p.Arg231Lys|782/1276|692/1011|231/336||,T|downstream_gene_variant|MODIFIER|KWMTBOMO06484|KWMTBOMO06484|transcript|KWMTBOMO06484.mrna1|protein_coding||c.*1351C>T|||||1172|	102	102	0.990196	0.00980392	410	410	1	0	388	388	1	0
Bomo_Chr11	8676155	A	C	PR;ANN=C|missense_variant|MODERATE|KWMTBOMO06485|KWMTBOMO06485|transcript|KWMTBOMO06485.mrna1|protein_coding|3/3|c.609T>G|p.Asn203Lys|699/1276|609/1011|203/336||,C|downstream_gene_variant|MODIFIER|KWMTBOMO06484|KWMTBOMO06484|transcript|KWMTBOMO06484.mrna1|protein_coding||c.*1434A>C|||||1255|	100	102	0.99	0.01	410	410	1	0	388	388	1	0
Bomo_Chr11	8676927	T	C	PR;ANN=C|missense_variant|MODERATE|KWMTBOMO06485|KWMTBOMO06485|transcript|KWMTBOMO06485.mrna1|protein_coding|2/3|c.502A>G|p.Ile168Val|592/1276|502/1011|168/336||	102	102	0.627451	0.372549	410	410	0.978049	0.0219512	388	388	1	0
Bomo_Chr11	8676932	T	C	PR;ANN=C|missense_variant|MODERATE|KWMTBOMO06485|KWMTBOMO06485|transcript|KWMTBOMO06485.mrna1|protein_coding|2/3|c.497A>G|p.Tyr166Cys|587/1276|497/1011|166/336||	102	102	0.990196	0.00980392	410	410	1	0	388	388	1	0
Bomo_Chr11	8676978	A	T	PR;ANN=T|missense_variant|MODERATE|KWMTBOMO06485|KWMTBOMO06485|transcript|KWMTBOMO06485.mrna1|protein_coding|2/3|c.451T>A|p.Leu151Met|541/1276|451/1011|151/336||	102	102	0.970588	0.0294118	410	410	1	0	388	388	1	0
Bomo_Chr11	8676998	A	T	PR;ANN=T|missense_variant|MODERATE|KWMTBOMO06485|KWMTBOMO06485|transcript|KWMTBOMO06485.mrna1|protein_coding|2/3|c.431T>A|p.Phe144Tyr|521/1276|431/1011|144/336||	102	102	0.990196	0.00980392	410	410	1	0	388	388	1	0
Bomo_Chr11	8677010	G	A	PR;ANN=A|missense_variant|MODERATE|KWMTBOMO06485|KWMTBOMO06485|transcript|KWMTBOMO06485.mrna1|protein_coding|2/3|c.419C>T|p.Thr140Ile|509/1276|419/1011|140/336||	102	102	0.784314	0.215686	410	410	0.987805	0.0121951	388	388	1	0
Bomo_Chr11	8677046	C	T	PR;ANN=T|missense_variant|MODERATE|KWMTBOMO06485|KWMTBOMO06485|transcript|KWMTBOMO06485.mrna1|protein_coding|2/3|c.383G>A|p.Cys128Tyr|473/1276|383/1011|128/336||	102	102	1	0	410	410	0.997561	0.00243902	388	388	1	0
Bomo_Chr11	8677235	G	C	PR;ANN=C|missense_variant|MODERATE|KWMTBOMO06485|KWMTBOMO06485|transcript|KWMTBOMO06485.mrna1|protein_coding|2/3|c.194C>G|p.Pro65Arg|284/1276|194/1011|65/336||	102	102	0.960784	0.0392157	410	410	1	0	388	388	1	0
Bomo_Chr11	8677263	A	C	PR;ANN=C|missense_variant|MODERATE|KWMTBOMO06485|KWMTBOMO06485|transcript|KWMTBOMO06485.mrna1|protein_coding|2/3|c.166T>G|p.Phe56Val|256/1276|166/1011|56/336||	102	102	0.990196	0.00980392	410	410	1	0	388	388	1	0
Bomo_Chr11	8677266	A	T	PR;ANN=T|missense_variant|MODERATE|KWMTBOMO06485|KWMTBOMO06485|transcript|KWMTBOMO06485.mrna1|protein_coding|2/3|c.163T>A|p.Leu55Ile|253/1276|163/1011|55/336||	102	102	0.990196	0.00980392	410	410	1	0	388	388	1	0
Bomo_Chr11	8677329	C	T	PR;ANN=T|missense_variant|MODERATE|KWMTBOMO06485|KWMTBOMO06485|transcript|KWMTBOMO06485.mrna1|protein_coding|2/3|c.100G>A|p.Ala34Thr|190/1276|100/1011|34/336||	102	102	0.911765	0.0882353	410	410	1	0	388	388	1	0
Bomo_Chr11	8677335	C	T	PR;ANN=T|missense_variant|MODERATE|KWMTBOMO06485|KWMTBOMO06485|transcript|KWMTBOMO06485.mrna1|protein_coding|2/3|c.94G>A|p.Val32Ile|184/1276|94/1011|32/336||	102	102	0.95098	0.0490196	410	410	0.987805	0.0121951	388	388	1	0
Bomo_Chr11	8677451	T	C	PR;ANN=C|missense_variant|MODERATE|KWMTBOMO06485|KWMTBOMO06485|transcript|KWMTBOMO06485.mrna1|protein_coding|1/3|c.70A>G|p.Asn24Asp|160/1276|70/1011|24/336||	102	102	0.931373	0.0686275	410	410	1	0	388	388	1	0
Bomo_Chr11	8697487	T	C	PR;ANN=C|missense_variant|MODERATE|KWMTBOMO06486|KWMTBOMO06486|transcript|KWMTBOMO06486.mrna1|protein_coding|1/3|c.4T>C|p.Phe2Leu|27/1936|4/1812|2/603||	102	102	0.911765	0.0882353	410	410	1	0	388	388	1	0
Bomo_Chr11	8697499	G	T	PR;ANN=T|missense_variant|MODERATE|KWMTBOMO06486|KWMTBOMO06486|transcript|KWMTBOMO06486.mrna1|protein_coding|1/3|c.16G>T|p.Val6Leu|39/1936|16/1812|6/603||	102	102	1	0	410	410	0.978049	0.0219512	388	388	1	0
Bomo_Chr11	8697503	C	T	PR;ANN=T|missense_variant|MODERATE|KWMTBOMO06486|KWMTBOMO06486|transcript|KWMTBOMO06486.mrna1|protein_coding|1/3|c.20C>T|p.Ser7Leu|43/1936|20/1812|7/603||	102	102	0.990196	0.00980392	410	410	1	0	388	388	1	0
Bomo_Chr11	8697516	A	C	PR;ANN=C|missense_variant|MODERATE|KWMTBOMO06486|KWMTBOMO06486|transcript|KWMTBOMO06486.mrna1|protein_coding|1/3|c.33A>C|p.Glu11Asp|56/1936|33/1812|11/603||	102	102	0.990196	0.00980392	410	410	1	0	388	388	1	0
Bomo_Chr11	8697670	T	C	PR;ANN=C|missense_variant|MODERATE|KWMTBOMO06486|KWMTBOMO06486|transcript|KWMTBOMO06486.mrna1|protein_coding|1/3|c.187T>C|p.Cys63Arg|210/1936|187/1812|63/603||	102	102	0	1	410	410	0.95122	0.0487805	388	388	1	0
Bomo_Chr11	8697673	G	C	PR;ANN=C|missense_variant|MODERATE|KWMTBOMO06486|KWMTBOMO06486|transcript|KWMTBOMO06486.mrna1|protein_coding|1/3|c.190G>C|p.Asp64His|213/1936|190/1812|64/603||	102	102	1	0	410	410	0.992683	0.00731707	388	388	1	0
Bomo_Chr11	8697721	G	A	PR;ANN=A|missense_variant|MODERATE|KWMTBOMO06486|KWMTBOMO06486|transcript|KWMTBOMO06486.mrna1|protein_coding|1/3|c.238G>A|p.Ala80Thr|261/1936|238/1812|80/603||	102	102	0.921569	0.0784314	410	410	1	0	388	388	1	0
Bomo_Chr11	8697762	G	T	PR;ANN=T|missense_variant|MODERATE|KWMTBOMO06486|KWMTBOMO06486|transcript|KWMTBOMO06486.mrna1|protein_coding|1/3|c.279G>T|p.Gln93His|302/1936|279/1812|93/603||	102	102	0.970588	0.0294118	410	410	1	0	388	388	1	0
Bomo_Chr11	8697952	T	A	PR;ANN=A|missense_variant|MODERATE|KWMTBOMO06486|KWMTBOMO06486|transcript|KWMTBOMO06486.mrna1|protein_coding|1/3|c.469T>A|p.Phe157Ile|492/1936|469/1812|157/603||	102	102	0	1	410	410	0.95122	0.0487805	388	388	1	0
Bomo_Chr11	8697953	T	C	PR;ANN=C|missense_variant|MODERATE|KWMTBOMO06486|KWMTBOMO06486|transcript|KWMTBOMO06486.mrna1|protein_coding|1/3|c.470T>C|p.Phe157Ser|493/1936|470/1812|157/603||	102	102	0	1	410	410	0.95122	0.0487805	388	388	1	0
Bomo_Chr11	8707777	G	A	PR;ANN=A|missense_variant|MODERATE|KWMTBOMO06486|KWMTBOMO06486|transcript|KWMTBOMO06486.mrna1|protein_coding|3/3|c.1162G>A|p.Ala388Thr|1185/1936|1162/1812|388/603||	102	102	0	1	410	410	0.678049	0.321951	388	388	0.81701	0.18299
Bomo_Chr11	8707993	A	G	PR;ANN=G|missense_variant|MODERATE|KWMTBOMO06486|KWMTBOMO06486|transcript|KWMTBOMO06486.mrna1|protein_coding|3/3|c.1378A>G|p.Met460Val|1401/1936|1378/1812|460/603||	102	102	1	0	410	410	0.995122	0.00487805	388	388	1	0
Bomo_Chr11	8708116	C	G	PR;ANN=G|missense_variant|MODERATE|KWMTBOMO06486|KWMTBOMO06486|transcript|KWMTBOMO06486.mrna1|protein_coding|3/3|c.1501C>G|p.Gln501Glu|1524/1936|1501/1812|501/603||	102	102	0.95098	0.0490196	410	410	1	0	388	388	1	0
Bomo_Chr11	8708243	G	A	PR;ANN=A|missense_variant|MODERATE|KWMTBOMO06486|KWMTBOMO06486|transcript|KWMTBOMO06486.mrna1|protein_coding|3/3|c.1628G>A|p.Gly543Asp|1651/1936|1628/1812|543/603||	102	102	1	0	410	410	0.995122	0.00487805	388	388	1	0
Bomo_Chr11	8708258	C	T	PR;ANN=T|missense_variant|MODERATE|KWMTBOMO06486|KWMTBOMO06486|transcript|KWMTBOMO06486.mrna1|protein_coding|3/3|c.1643C>T|p.Ala548Val|1666/1936|1643/1812|548/603||	102	102	0.960784	0.0392157	410	410	1	0	388	388	1	0
Bomo_Chr11	8708303	T	A	PR;ANN=A|missense_variant|MODERATE|KWMTBOMO06486|KWMTBOMO06486|transcript|KWMTBOMO06486.mrna1|protein_coding|3/3|c.1688T>A|p.Phe563Tyr|1711/1936|1688/1812|563/603||	102	102	0.647059	0.352941	410	410	0.704878	0.295122	388	388	0.81701	0.18299
Bomo_Chr11	8708398	G	T	PR;ANN=T|missense_variant|MODERATE|KWMTBOMO06486|KWMTBOMO06486|transcript|KWMTBOMO06486.mrna1|protein_coding|3/3|c.1783G>T|p.Val595Leu|1806/1936|1783/1812|595/603||	102	102	0.990196	0.00980392	410	410	1	0	388	388	1	0
Bomo_Chr11	8708419	T	A	PR;ANN=A|missense_variant|MODERATE|KWMTBOMO06486|KWMTBOMO06486|transcript|KWMTBOMO06486.mrna1|protein_coding|3/3|c.1804T>A|p.Leu602Ile|1827/1936|1804/1812|602/603||	102	102	0.990196	0.00980392	410	410	1	0	388	388	1	0
Bomo_Chr11	8708423	A	T	PR;ANN=T|missense_variant|MODERATE|KWMTBOMO06486|KWMTBOMO06486|transcript|KWMTBOMO06486.mrna1|protein_coding|3/3|c.1808A>T|p.Lys603Ile|1831/1936|1808/1812|603/603||	102	102	0.990196	0.00980392	410	410	1	0	388	388	1	0
Bomo_Chr11	8944988	G	T	PR;ANN=T|missense_variant|MODERATE|KWMTBOMO06494|KWMTBOMO06494|transcript|KWMTBOMO06494.mrna1|protein_coding|6/7|c.1300C>A|p.Arg434Ser|1449/1631|1300/1308|434/435||	102	102	0.970588	0.0294118	398	410	1	0	388	388	1	0
Bomo_Chr11	8947373	T	C	PR;ANN=C|missense_variant|MODERATE|KWMTBOMO06494|KWMTBOMO06494|transcript|KWMTBOMO06494.mrna1|protein_coding|4/7|c.1144A>G|p.Ile382Val|1293/1631|1144/1308|382/435||	102	102	0.852941	0.147059	410	410	1	0	388	388	1	0
Bomo_Chr11	8947391	C	T	PR;ANN=T|missense_variant|MODERATE|KWMTBOMO06494|KWMTBOMO06494|transcript|KWMTBOMO06494.mrna1|protein_coding|4/7|c.1126G>A|p.Val376Ile|1275/1631|1126/1308|376/435||	102	102	0.803922	0.196078	410	410	1	0	388	388	1	0
Bomo_Chr11	8947436	A	C	PR;ANN=C|missense_variant|MODERATE|KWMTBOMO06494|KWMTBOMO06494|transcript|KWMTBOMO06494.mrna1|protein_coding|4/7|c.1081T>G|p.Leu361Val|1230/1631|1081/1308|361/435||	102	102	0.980392	0.0196078	410	410	1	0	388	388	1	0
Bomo_Chr11	8947486	C	T	PR;ANN=T|missense_variant|MODERATE|KWMTBOMO06494|KWMTBOMO06494|transcript|KWMTBOMO06494.mrna1|protein_coding|4/7|c.1031G>A|p.Ser344Asn|1180/1631|1031/1308|344/435||	102	102	0.0686275	0.931373	410	410	0.668293	0.331707	388	388	0.546392	0.453608
Bomo_Chr11	8947507	A	T	PR;ANN=T|missense_variant|MODERATE|KWMTBOMO06494|KWMTBOMO06494|transcript|KWMTBOMO06494.mrna1|protein_coding|4/7|c.1010T>A|p.Phe337Tyr|1159/1631|1010/1308|337/435||	102	102	0.823529	0.176471	410	410	1	0	388	388	1	0
Bomo_Chr11	8947517	C	T	PR;ANN=T|missense_variant|MODERATE|KWMTBOMO06494|KWMTBOMO06494|transcript|KWMTBOMO06494.mrna1|protein_coding|4/7|c.1000G>A|p.Ala334Thr|1149/1631|1000/1308|334/435||	102	102	0.715686	0.284314	410	410	1	0	388	388	1	0
Bomo_Chr11	8947519	G	T	PR;ANN=T|missense_variant|MODERATE|KWMTBOMO06494|KWMTBOMO06494|transcript|KWMTBOMO06494.mrna1|protein_coding|4/7|c.998C>A|p.Ala333Asp|1147/1631|998/1308|333/435||	102	102	0.990196	0.00980392	410	410	1	0	388	388	1	0
Bomo_Chr11	8947529	T	C	PR;ANN=C|missense_variant|MODERATE|KWMTBOMO06494|KWMTBOMO06494|transcript|KWMTBOMO06494.mrna1|protein_coding|4/7|c.988A>G|p.Ile330Val|1137/1631|988/1308|330/435||	102	102	0.156863	0.843137	410	410	0.680488	0.319512	388	388	0.546392	0.453608
Bomo_Chr11	8949746	G	A	PR;ANN=A|missense_variant|MODERATE|KWMTBOMO06494|KWMTBOMO06494|transcript|KWMTBOMO06494.mrna1|protein_coding|3/7|c.953C>T|p.Pro318Leu|1102/1631|953/1308|318/435||	102	102	0.990196	0.00980392	410	410	1	0	388	388	1	0
Bomo_Chr11	8949757	T	G	PR;ANN=G|missense_variant|MODERATE|KWMTBOMO06494|KWMTBOMO06494|transcript|KWMTBOMO06494.mrna1|protein_coding|3/7|c.942A>C|p.Leu314Phe|1091/1631|942/1308|314/435||	102	102	0.911765	0.0882353	410	410	1	0	388	388	1	0
Bomo_Chr11	8949767	G	A	PR;ANN=A|missense_variant|MODERATE|KWMTBOMO06494|KWMTBOMO06494|transcript|KWMTBOMO06494.mrna1|protein_coding|3/7|c.932C>T|p.Thr311Ile|1081/1631|932/1308|311/435||	102	102	0.931373	0.0686275	410	410	0.746341	0.253659	388	388	0.917526	0.0824742
Bomo_Chr11	8949771	T	C	PR;ANN=C|missense_variant|MODERATE|KWMTBOMO06494|KWMTBOMO06494|transcript|KWMTBOMO06494.mrna1|protein_coding|3/7|c.928A>G|p.Asn310Asp|1077/1631|928/1308|310/435||	102	102	0.980392	0.0196078	410	410	1	0	388	388	1	0
Bomo_Chr11	8949794	A	G	PR;ANN=G|missense_variant|MODERATE|KWMTBOMO06494|KWMTBOMO06494|transcript|KWMTBOMO06494.mrna1|protein_coding|3/7|c.905T>C|p.Val302Ala|1054/1631|905/1308|302/435||	102	102	0.980392	0.0196078	410	410	1	0	388	388	1	0
Bomo_Chr11	8949795	C	T	PR;ANN=T|missense_variant|MODERATE|KWMTBOMO06494|KWMTBOMO06494|transcript|KWMTBOMO06494.mrna1|protein_coding|3/7|c.904G>A|p.Val302Ile|1053/1631|904/1308|302/435||	102	102	0.95098	0.0490196	410	410	1	0	388	388	1	0
Bomo_Chr11	8949801	T	C	PR;ANN=C|missense_variant|MODERATE|KWMTBOMO06494|KWMTBOMO06494|transcript|KWMTBOMO06494.mrna1|protein_coding|3/7|c.898A>G|p.Ser300Gly|1047/1631|898/1308|300/435||	90	102	0.9	0.1	410	410	1	0	388	388	1	0
Bomo_Chr11	8949804	T	C	PR;ANN=C|missense_variant|MODERATE|KWMTBOMO06494|KWMTBOMO06494|transcript|KWMTBOMO06494.mrna1|protein_coding|3/7|c.895A>G|p.Thr299Ala|1044/1631|895/1308|299/435||	102	102	0.990196	0.00980392	410	410	1	0	388	388	1	0
Bomo_Chr11	8949816	T	C	PR;ANN=C|missense_variant|MODERATE|KWMTBOMO06494|KWMTBOMO06494|transcript|KWMTBOMO06494.mrna1|protein_coding|3/7|c.883A>G|p.Ile295Val|1032/1631|883/1308|295/435||	102	102	0.352941	0.647059	410	410	0.929268	0.0707317	388	388	0.881443	0.118557
Bomo_Chr11	8949824	C	T	PR;ANN=T|missense_variant|MODERATE|KWMTBOMO06494|KWMTBOMO06494|transcript|KWMTBOMO06494.mrna1|protein_coding|3/7|c.875G>A|p.Ser292Asn|1024/1631|875/1308|292/435||	102	102	0.990196	0.00980392	410	410	1	0	388	388	1	0
Bomo_Chr11	8949827	G	A	PR;ANN=A|missense_variant|MODERATE|KWMTBOMO06494|KWMTBOMO06494|transcript|KWMTBOMO06494.mrna1|protein_coding|3/7|c.872C>T|p.Thr291Ile|1021/1631|872/1308|291/435||	102	102	0.990196	0.00980392	410	410	1	0	388	388	1	0
Bomo_Chr11	8949875	A	G	PR;ANN=G|missense_variant|MODERATE|KWMTBOMO06494|KWMTBOMO06494|transcript|KWMTBOMO06494.mrna1|protein_coding|3/7|c.824T>C|p.Leu275Pro|973/1631|824/1308|275/435||	102	102	0.186275	0.813725	410	410	0.67561	0.32439	388	388	0.798969	0.201031
Bomo_Chr11	8949890	A	G	PR;ANN=G|missense_variant|MODERATE|KWMTBOMO06494|KWMTBOMO06494|transcript|KWMTBOMO06494.mrna1|protein_coding|3/7|c.809T>C|p.Ile270Thr|958/1631|809/1308|270/435||	102	102	0.882353	0.117647	410	410	1	0	388	388	1	0
Bomo_Chr11	8949896	T	A	PR;ANN=A|missense_variant|MODERATE|KWMTBOMO06494|KWMTBOMO06494|transcript|KWMTBOMO06494.mrna1|protein_coding|3/7|c.803A>T|p.Lys268Met|952/1631|803/1308|268/435||	102	102	0.529412	0.470588	410	410	0.929268	0.0707317	388	388	0.881443	0.118557
Bomo_Chr11	8949915	T	C	PR;ANN=C|missense_variant|MODERATE|KWMTBOMO06494|KWMTBOMO06494|transcript|KWMTBOMO06494.mrna1|protein_coding|3/7|c.784A>G|p.Thr262Ala|933/1631|784/1308|262/435||	102	102	0.990196	0.00980392	410	410	1	0	388	388	1	0
Bomo_Chr11	8949921	C	T	PR;ANN=T|missense_variant|MODERATE|KWMTBOMO06494|KWMTBOMO06494|transcript|KWMTBOMO06494.mrna1|protein_coding|3/7|c.778G>A|p.Ala260Thr|927/1631|778/1308|260/435||	102	102	0.970588	0.0294118	410	410	0.997561	0.00243902	388	388	1	0
Bomo_Chr11	8949944	C	T	PR;ANN=T|missense_variant|MODERATE|KWMTBOMO06494|KWMTBOMO06494|transcript|KWMTBOMO06494.mrna1|protein_coding|3/7|c.755G>A|p.Arg252His|904/1631|755/1308|252/435||	102	102	0.990196	0.00980392	410	410	1	0	388	388	1	0
Bomo_Chr11	8949984	C	G	PR;ANN=G|missense_variant|MODERATE|KWMTBOMO06494|KWMTBOMO06494|transcript|KWMTBOMO06494.mrna1|protein_coding|3/7|c.715G>C|p.Glu239Gln|864/1631|715/1308|239/435||	102	102	0.990196	0.00980392	410	410	1	0	388	388	1	0
Bomo_Chr11	8950120	T	C	PR;ANN=C|missense_variant|MODERATE|KWMTBOMO06494|KWMTBOMO06494|transcript|KWMTBOMO06494.mrna1|protein_coding|2/7|c.676A>G|p.Thr226Ala|825/1631|676/1308|226/435||	102	102	0.990196	0.00980392	410	410	1	0	388	388	1	0
Bomo_Chr11	8950125	T	C	PR;ANN=C|missense_variant|MODERATE|KWMTBOMO06494|KWMTBOMO06494|transcript|KWMTBOMO06494.mrna1|protein_coding|2/7|c.671A>G|p.Asp224Gly|820/1631|671/1308|224/435||	102	102	0.901961	0.0980392	410	410	1	0	388	388	1	0
Bomo_Chr11	8950156	A	G	PR;ANN=G|missense_variant|MODERATE|KWMTBOMO06494|KWMTBOMO06494|transcript|KWMTBOMO06494.mrna1|protein_coding|2/7|c.640T>C|p.Phe214Leu|789/1631|640/1308|214/435||	102	102	0.980392	0.0196078	410	410	1	0	388	388	1	0
Bomo_Chr11	8950158	G	T	PR;ANN=T|missense_variant|MODERATE|KWMTBOMO06494|KWMTBOMO06494|transcript|KWMTBOMO06494.mrna1|protein_coding|2/7|c.638C>A|p.Ala213Glu|787/1631|638/1308|213/435||	102	102	0.333333	0.666667	410	410	0.680488	0.319512	388	388	0.546392	0.453608
Bomo_Chr11	8950159	C	A	PR;ANN=A|missense_variant|MODERATE|KWMTBOMO06494|KWMTBOMO06494|transcript|KWMTBOMO06494.mrna1|protein_coding|2/7|c.637G>T|p.Ala213Ser|786/1631|637/1308|213/435||	102	102	0.931373	0.0686275	410	410	0.987805	0.0121951	388	388	1	0
Bomo_Chr11	8950167	C	T	PR;ANN=T|missense_variant|MODERATE|KWMTBOMO06494|KWMTBOMO06494|transcript|KWMTBOMO06494.mrna1|protein_coding|2/7|c.629G>A|p.Arg210Lys|778/1631|629/1308|210/435||	102	102	0.0294118	0.970588	410	410	0.668293	0.331707	388	388	0.546392	0.453608
Bomo_Chr11	8950170	T	A	PR;ANN=A|missense_variant|MODERATE|KWMTBOMO06494|KWMTBOMO06494|transcript|KWMTBOMO06494.mrna1|protein_coding|2/7|c.626A>T|p.Glu209Val|775/1631|626/1308|209/435||	102	102	0.921569	0.0784314	410	410	1	0	388	388	1	0
Bomo_Chr11	8950180	T	A	PR;ANN=A|missense_variant|MODERATE|KWMTBOMO06494|KWMTBOMO06494|transcript|KWMTBOMO06494.mrna1|protein_coding|2/7|c.616A>T|p.Ile206Phe|765/1631|616/1308|206/435||	102	102	0.921569	0.0784314	410	410	1	0	388	388	1	0
Bomo_Chr11	8950183	C	T	PR;ANN=T|missense_variant|MODERATE|KWMTBOMO06494|KWMTBOMO06494|transcript|KWMTBOMO06494.mrna1|protein_coding|2/7|c.613G>A|p.Gly205Arg|762/1631|613/1308|205/435||	102	102	0.990196	0.00980392	410	410	1	0	388	388	1	0
Bomo_Chr11	8950226	G	T	PR;ANN=T|missense_variant|MODERATE|KWMTBOMO06494|KWMTBOMO06494|transcript|KWMTBOMO06494.mrna1|protein_coding|2/7|c.570C>A|p.His190Gln|719/1631|570/1308|190/435||	102	102	0.990196	0.00980392	410	410	1	0	388	388	1	0
Bomo_Chr11	8950228	G	A	PR;ANN=A|missense_variant|MODERATE|KWMTBOMO06494|KWMTBOMO06494|transcript|KWMTBOMO06494.mrna1|protein_coding|2/7|c.568C>T|p.His190Tyr|717/1631|568/1308|190/435||	100	102	0.99	0.01	410	410	0.960976	0.0390244	388	388	0.881443	0.118557
Bomo_Chr11	8950263	G	C	PR;ANN=C|missense_variant|MODERATE|KWMTBOMO06494|KWMTBOMO06494|transcript|KWMTBOMO06494.mrna1|protein_coding|2/7|c.533C>G|p.Ala178Gly|682/1631|533/1308|178/435||	102	102	0.970588	0.0294118	410	410	1	0	388	388	1	0
Bomo_Chr11	8950274	C	G	PR;ANN=G|missense_variant|MODERATE|KWMTBOMO06494|KWMTBOMO06494|transcript|KWMTBOMO06494.mrna1|protein_coding|2/7|c.522G>C|p.Glu174Asp|671/1631|522/1308|174/435||	102	102	0.980392	0.0196078	410	410	1	0	388	388	1	0
Bomo_Chr11	8950282	C	T	PR;ANN=T|missense_variant|MODERATE|KWMTBOMO06494|KWMTBOMO06494|transcript|KWMTBOMO06494.mrna1|protein_coding|2/7|c.514G>A|p.Val172Ile|663/1631|514/1308|172/435||	102	102	0.333333	0.666667	410	410	0.668293	0.331707	388	388	0.546392	0.453608
Bomo_Chr11	8950284	C	A	PR;ANN=A|missense_variant|MODERATE|KWMTBOMO06494|KWMTBOMO06494|transcript|KWMTBOMO06494.mrna1|protein_coding|2/7|c.512G>T|p.Arg171Leu|661/1631|512/1308|171/435||	102	102	0.990196	0.00980392	410	410	1	0	388	388	1	0
Bomo_Chr11	8950301	A	T	PR;ANN=T|missense_variant|MODERATE|KWMTBOMO06494|KWMTBOMO06494|transcript|KWMTBOMO06494.mrna1|protein_coding|2/7|c.495T>A|p.Asn165Lys|644/1631|495/1308|165/435||	102	102	0.960784	0.0392157	410	410	1	0	388	388	1	0
Bomo_Chr11	8950330	T	C	PR;ANN=C|missense_variant|MODERATE|KWMTBOMO06494|KWMTBOMO06494|transcript|KWMTBOMO06494.mrna1|protein_coding|2/7|c.466A>G|p.Asn156Asp|615/1631|466/1308|156/435||	102	102	0.970588	0.0294118	410	410	1	0	388	388	1	0
Bomo_Chr11	8950351	T	G	PR;ANN=G|missense_variant|MODERATE|KWMTBOMO06494|KWMTBOMO06494|transcript|KWMTBOMO06494.mrna1|protein_coding|2/7|c.445A>C|p.Lys149Gln|594/1631|445/1308|149/435||	102	102	0.990196	0.00980392	410	410	1	0	388	388	1	0
Bomo_Chr11	8950383	C	T	PR;ANN=T|missense_variant|MODERATE|KWMTBOMO06494|KWMTBOMO06494|transcript|KWMTBOMO06494.mrna1|protein_coding|2/7|c.413G>A|p.Ser138Asn|562/1631|413/1308|138/435||	102	102	0.941176	0.0588235	410	410	0.970732	0.0292683	388	388	1	0
Bomo_Chr11	8950409	A	T	PR;ANN=T|missense_variant|MODERATE|KWMTBOMO06494|KWMTBOMO06494|transcript|KWMTBOMO06494.mrna1|protein_coding|2/7|c.387T>A|p.Asp129Glu|536/1631|387/1308|129/435||	102	102	0.921569	0.0784314	410	410	1	0	388	388	1	0
Bomo_Chr11	8950681	C	T	PR;ANN=T|missense_variant|MODERATE|KWMTBOMO06494|KWMTBOMO06494|transcript|KWMTBOMO06494.mrna1|protein_coding|2/7|c.115G>A|p.Asp39Asn|264/1631|115/1308|39/435||	102	102	0.931373	0.0686275	410	410	1	0	388	388	1	0
Bomo_Chr11	8952052	C	T	PR;ANN=T|missense_variant|MODERATE|KWMTBOMO06494|KWMTBOMO06494|transcript|KWMTBOMO06494.mrna1|protein_coding|1/7|c.4G>A|p.Glu2Lys|153/1631|4/1308|2/435||	102	102	0.990196	0.00980392	410	410	1	0	388	388	1	0
Bomo_Chr11	8952053	C	G	PR;ANN=G|start_lost|HIGH|KWMTBOMO06494|KWMTBOMO06494|transcript|KWMTBOMO06494.mrna1|protein_coding|1/7|c.3G>C|p.Met1?|152/1631|3/1308|1/435||;LOF=(KWMTBOMO06494|KWMTBOMO06494|1|1.00)	102	102	0.960784	0.0392157	410	410	1	0	388	388	1	0
Bomo_Chr11	10096877	T	A	PR;ANN=A|missense_variant|MODERATE|KWMTBOMO06541|KWMTBOMO06541|transcript|KWMTBOMO06541.mrna1|protein_coding|5/5|c.569A>T|p.Asn190Ile|685/835|569/672|190/223||	102	102	0.990196	0.00980392	410	410	1	0	388	388	1	0
Bomo_Chr11	10096953	G	T	PR;ANN=T|missense_variant|MODERATE|KWMTBOMO06541|KWMTBOMO06541|transcript|KWMTBOMO06541.mrna1|protein_coding|5/5|c.493C>A|p.Leu165Ile|609/835|493/672|165/223||	102	102	0.990196	0.00980392	410	410	1	0	388	388	1	0
Bomo_Chr11	10096964	C	T	PR;ANN=T|missense_variant|MODERATE|KWMTBOMO06541|KWMTBOMO06541|transcript|KWMTBOMO06541.mrna1|protein_coding|5/5|c.482G>A|p.Arg161His|598/835|482/672|161/223||	102	102	0.990196	0.00980392	410	410	1	0	388	388	1	0
Bomo_Chr11	10098614	C	T	PR;ANN=T|missense_variant|MODERATE|KWMTBOMO06541|KWMTBOMO06541|transcript|KWMTBOMO06541.mrna1|protein_coding|4/5|c.418G>A|p.Val140Ile|534/835|418/672|140/223||	102	102	0.980392	0.0196078	410	410	1	0	388	388	1	0
Bomo_Chr11	10098626	C	A	PR;ANN=A|missense_variant|MODERATE|KWMTBOMO06541|KWMTBOMO06541|transcript|KWMTBOMO06541.mrna1|protein_coding|4/5|c.406G>T|p.Ala136Ser|522/835|406/672|136/223||	102	102	0.990196	0.00980392	410	410	1	0	388	388	1	0
Bomo_Chr11	10098691	A	G	PR;ANN=G|missense_variant|MODERATE|KWMTBOMO06541|KWMTBOMO06541|transcript|KWMTBOMO06541.mrna1|protein_coding|4/5|c.341T>C|p.Leu114Ser|457/835|341/672|114/223||	102	102	0.980392	0.0196078	410	410	1	0	388	388	1	0
Bomo_Chr11	10098704	C	T	PR;ANN=T|missense_variant|MODERATE|KWMTBOMO06541|KWMTBOMO06541|transcript|KWMTBOMO06541.mrna1|protein_coding|4/5|c.328G>A|p.Asp110Asn|444/835|328/672|110/223||	102	102	0.990196	0.00980392	410	410	1	0	388	388	1	0
Bomo_Chr11	10099768	A	C	PR;ANN=C|missense_variant|MODERATE|KWMTBOMO06541|KWMTBOMO06541|transcript|KWMTBOMO06541.mrna1|protein_coding|3/5|c.252T>G|p.Ile84Met|368/835|252/672|84/223||	102	102	0.00980392	0.990196	410	410	0.995122	0.00487805	388	388	1	0
Bomo_Chr11	10099790	G	A	PR;ANN=A|missense_variant|MODERATE|KWMTBOMO06541|KWMTBOMO06541|transcript|KWMTBOMO06541.mrna1|protein_coding|3/5|c.230C>T|p.Thr77Ile|346/835|230/672|77/223||	102	102	0.990196	0.00980392	410	410	1	0	388	388	1	0
Bomo_Chr11	10101858	T	A	PR;ANN=A|missense_variant|MODERATE|KWMTBOMO06541|KWMTBOMO06541|transcript|KWMTBOMO06541.mrna1|protein_coding|2/5|c.151A>T|p.Thr51Ser|267/835|151/672|51/223||	102	102	0.960784	0.0392157	410	410	1	0	388	388	1	0
Bomo_Chr11	10101867	C	A	PR;ANN=A|missense_variant|MODERATE|KWMTBOMO06541|KWMTBOMO06541|transcript|KWMTBOMO06541.mrna1|protein_coding|2/5|c.142G>T|p.Ala48Ser|258/835|142/672|48/223||	102	102	0.892157	0.107843	410	410	1	0	388	388	1	0
Bomo_Chr11	10101896	A	C	PR;ANN=C|missense_variant|MODERATE|KWMTBOMO06541|KWMTBOMO06541|transcript|KWMTBOMO06541.mrna1|protein_coding|2/5|c.113T>G|p.Leu38Arg|229/835|113/672|38/223||	102	102	0.892157	0.107843	410	410	1	0	388	388	1	0
Bomo_Chr11	10101915	A	T	PR;ANN=T|missense_variant|MODERATE|KWMTBOMO06541|KWMTBOMO06541|transcript|KWMTBOMO06541.mrna1|protein_coding|2/5|c.94T>A|p.Ser32Thr|210/835|94/672|32/223||	102	102	0.990196	0.00980392	410	410	1	0	388	388	1	0
Bomo_Chr11	10101962	G	A	PR;ANN=A|missense_variant|MODERATE|KWMTBOMO06541|KWMTBOMO06541|transcript|KWMTBOMO06541.mrna1|protein_coding|2/5|c.47C>T|p.Pro16Leu|163/835|47/672|16/223||	102	102	1	0	410	410	1	0	388	388	1	0
Bomo_Chr11	10101972	C	T	PR;ANN=T|missense_variant|MODERATE|KWMTBOMO06541|KWMTBOMO06541|transcript|KWMTBOMO06541.mrna1|protein_coding|2/5|c.37G>A|p.Val13Met|153/835|37/672|13/223||	102	102	0.95098	0.0490196	410	410	1	0	388	388	1	0
Bomo_Chr11	10101989	T	C	PR;ANN=C|missense_variant&splice_region_variant|MODERATE|KWMTBOMO06541|KWMTBOMO06541|transcript|KWMTBOMO06541.mrna1|protein_coding|2/5|c.20A>G|p.Asn7Ser|136/835|20/672|7/223||	102	102	0.990196	0.00980392	410	410	1	0	388	388	1	0
Bomo_Chr11	10587112	C	T	PR;ANN=T|missense_variant|MODERATE|KWMTBOMO06568|KWMTBOMO06568|transcript|KWMTBOMO06568.mrna1|protein_coding|4/4|c.1786G>A|p.Val596Ile|1861/1890|1786/1794|596/597||,T|downstream_gene_variant|MODIFIER|KWMTBOMO06567|KWMTBOMO06567|transcript|KWMTBOMO06567.mrna1|protein_coding||c.*1483C>T|||||1453|	102	102	0.990196	0.00980392	410	410	1	0	388	388	1	0
Bomo_Chr11	10587121	T	C	PR;ANN=C|missense_variant|MODERATE|KWMTBOMO06568|KWMTBOMO06568|transcript|KWMTBOMO06568.mrna1|protein_coding|4/4|c.1777A>G|p.Lys593Glu|1852/1890|1777/1794|593/597||,C|downstream_gene_variant|MODIFIER|KWMTBOMO06567|KWMTBOMO06567|transcript|KWMTBOMO06567.mrna1|protein_coding||c.*1492T>C|||||1462|	102	102	0.941176	0.0588235	410	410	1	0	388	388	1	0
Bomo_Chr11	10587122	A	T	PR;ANN=T|missense_variant|MODERATE|KWMTBOMO06568|KWMTBOMO06568|transcript|KWMTBOMO06568.mrna1|protein_coding|4/4|c.1776T>A|p.Asp592Glu|1851/1890|1776/1794|592/597||,T|downstream_gene_variant|MODIFIER|KWMTBOMO06567|KWMTBOMO06567|transcript|KWMTBOMO06567.mrna1|protein_coding||c.*1493A>T|||||1463|	102	102	1	0	410	410	0.965854	0.0341463	388	388	1	0
Bomo_Chr11	10587124	C	T	PR;ANN=T|missense_variant|MODERATE|KWMTBOMO06568|KWMTBOMO06568|transcript|KWMTBOMO06568.mrna1|protein_coding|4/4|c.1774G>A|p.Asp592Asn|1849/1890|1774/1794|592/597||,T|downstream_gene_variant|MODIFIER|KWMTBOMO06567|KWMTBOMO06567|transcript|KWMTBOMO06567.mrna1|protein_coding||c.*1495C>T|||||1465|	102	102	0.990196	0.00980392	410	410	1	0	388	388	1	0
Bomo_Chr11	10587153	G	A	PR;ANN=A|missense_variant|MODERATE|KWMTBOMO06568|KWMTBOMO06568|transcript|KWMTBOMO06568.mrna1|protein_coding|4/4|c.1745C>T|p.Thr582Ile|1820/1890|1745/1794|582/597||,A|downstream_gene_variant|MODIFIER|KWMTBOMO06567|KWMTBOMO06567|transcript|KWMTBOMO06567.mrna1|protein_coding||c.*1524G>A|||||1494|	102	102	0.960784	0.0392157	410	410	1	0	388	388	1	0
Bomo_Chr11	10587204	T	A	PR;ANN=A|missense_variant|MODERATE|KWMTBOMO06568|KWMTBOMO06568|transcript|KWMTBOMO06568.mrna1|protein_coding|4/4|c.1694A>T|p.Glu565Val|1769/1890|1694/1794|565/597||,A|downstream_gene_variant|MODIFIER|KWMTBOMO06567|KWMTBOMO06567|transcript|KWMTBOMO06567.mrna1|protein_coding||c.*1575T>A|||||1545|	102	102	0.990196	0.00980392	410	410	1	0	388	388	1	0
Bomo_Chr11	10587208	G	A	PR;ANN=A|missense_variant|MODERATE|KWMTBOMO06568|KWMTBOMO06568|transcript|KWMTBOMO06568.mrna1|protein_coding|4/4|c.1690C>T|p.His564Tyr|1765/1890|1690/1794|564/597||,A|downstream_gene_variant|MODIFIER|KWMTBOMO06567|KWMTBOMO06567|transcript|KWMTBOMO06567.mrna1|protein_coding||c.*1579G>A|||||1549|	102	102	0.980392	0.0196078	410	410	1	0	388	388	1	0
Bomo_Chr11	10587237	G	T	PR;ANN=T|missense_variant|MODERATE|KWMTBOMO06568|KWMTBOMO06568|transcript|KWMTBOMO06568.mrna1|protein_coding|4/4|c.1661C>A|p.Thr554Lys|1736/1890|1661/1794|554/597||,T|downstream_gene_variant|MODIFIER|KWMTBOMO06567|KWMTBOMO06567|transcript|KWMTBOMO06567.mrna1|protein_coding||c.*1608G>T|||||1578|	102	102	0.970588	0.0294118	410	410	0.985366	0.0146341	388	388	1	0
Bomo_Chr11	10587325	C	T	PR;ANN=T|missense_variant|MODERATE|KWMTBOMO06568|KWMTBOMO06568|transcript|KWMTBOMO06568.mrna1|protein_coding|4/4|c.1573G>A|p.Ala525Thr|1648/1890|1573/1794|525/597||,T|downstream_gene_variant|MODIFIER|KWMTBOMO06567|KWMTBOMO06567|transcript|KWMTBOMO06567.mrna1|protein_coding||c.*1696C>T|||||1666|	102	102	0.990196	0.00980392	410	410	1	0	388	388	1	0
Bomo_Chr11	10587487	T	A	PR;ANN=A|missense_variant|MODERATE|KWMTBOMO06568|KWMTBOMO06568|transcript|KWMTBOMO06568.mrna1|protein_coding|4/4|c.1411A>T|p.Thr471Ser|1486/1890|1411/1794|471/597||,A|downstream_gene_variant|MODIFIER|KWMTBOMO06567|KWMTBOMO06567|transcript|KWMTBOMO06567.mrna1|protein_coding||c.*1858T>A|||||1828|	102	102	0.990196	0.00980392	410	410	1	0	388	388	1	0
Bomo_Chr11	10587517	G	T	PR;ANN=T|missense_variant|MODERATE|KWMTBOMO06568|KWMTBOMO06568|transcript|KWMTBOMO06568.mrna1|protein_coding|4/4|c.1381C>A|p.Leu461Ile|1456/1890|1381/1794|461/597||,T|downstream_gene_variant|MODIFIER|KWMTBOMO06567|KWMTBOMO06567|transcript|KWMTBOMO06567.mrna1|protein_coding||c.*1888G>T|||||1858|	102	102	0.960784	0.0392157	410	410	1	0	388	388	1	0
Bomo_Chr11	10587567	T	C	PR;ANN=C|missense_variant|MODERATE|KWMTBOMO06568|KWMTBOMO06568|transcript|KWMTBOMO06568.mrna1|protein_coding|4/4|c.1331A>G|p.Lys444Arg|1406/1890|1331/1794|444/597||,C|downstream_gene_variant|MODIFIER|KWMTBOMO06567|KWMTBOMO06567|transcript|KWMTBOMO06567.mrna1|protein_coding||c.*1938T>C|||||1908|	102	102	0.990196	0.00980392	410	410	1	0	388	388	1	0
Bomo_Chr11	10587600	T	C	PR;ANN=C|missense_variant|MODERATE|KWMTBOMO06568|KWMTBOMO06568|transcript|KWMTBOMO06568.mrna1|protein_coding|4/4|c.1298A>G|p.Lys433Arg|1373/1890|1298/1794|433/597||,C|downstream_gene_variant|MODIFIER|KWMTBOMO06567|KWMTBOMO06567|transcript|KWMTBOMO06567.mrna1|protein_coding||c.*1971T>C|||||1941|	102	102	0.990196	0.00980392	410	410	1	0	388	388	1	0
Bomo_Chr11	10587601	T	C	PR;ANN=C|missense_variant|MODERATE|KWMTBOMO06568|KWMTBOMO06568|transcript|KWMTBOMO06568.mrna1|protein_coding|4/4|c.1297A>G|p.Lys433Glu|1372/1890|1297/1794|433/597||,C|downstream_gene_variant|MODIFIER|KWMTBOMO06567|KWMTBOMO06567|transcript|KWMTBOMO06567.mrna1|protein_coding||c.*1972T>C|||||1942|	102	102	0.990196	0.00980392	410	410	1	0	388	388	1	0
Bomo_Chr11	10587651	G	A	PR;ANN=A|missense_variant|MODERATE|KWMTBOMO06568|KWMTBOMO06568|transcript|KWMTBOMO06568.mrna1|protein_coding|4/4|c.1247C>T|p.Ala416Val|1322/1890|1247/1794|416/597||,A|downstream_gene_variant|MODIFIER|KWMTBOMO06567|KWMTBOMO06567|transcript|KWMTBOMO06567.mrna1|protein_coding||c.*2022G>A|||||1992|	102	102	0.990196	0.00980392	410	410	1	0	388	388	1	0
Bomo_Chr11	10587657	T	C	PR;ANN=C|missense_variant|MODERATE|KWMTBOMO06568|KWMTBOMO06568|transcript|KWMTBOMO06568.mrna1|protein_coding|4/4|c.1241A>G|p.Glu414Gly|1316/1890|1241/1794|414/597||,C|downstream_gene_variant|MODIFIER|KWMTBOMO06567|KWMTBOMO06567|transcript|KWMTBOMO06567.mrna1|protein_coding||c.*2028T>C|||||1998|	102	102	1	0	410	410	1	0	388	388	0.997423	0.00257732
Bomo_Chr11	10587732	T	G	PR;ANN=G|missense_variant|MODERATE|KWMTBOMO06568|KWMTBOMO06568|transcript|KWMTBOMO06568.mrna1|protein_coding|4/4|c.1166A>C|p.Asn389Thr|1241/1890|1166/1794|389/597||	100	102	0.96	0.04	410	410	1	0	388	388	1	0
Bomo_Chr11	10587810	T	C	PR;ANN=C|missense_variant|MODERATE|KWMTBOMO06568|KWMTBOMO06568|transcript|KWMTBOMO06568.mrna1|protein_coding|4/4|c.1088A>G|p.Lys363Arg|1163/1890|1088/1794|363/597||	102	102	1	0	410	410	0.995122	0.00487805	388	388	1	0
Bomo_Chr11	10588023	A	G	PR;ANN=G|missense_variant|MODERATE|KWMTBOMO06568|KWMTBOMO06568|transcript|KWMTBOMO06568.mrna1|protein_coding|4/4|c.875T>C|p.Val292Ala|950/1890|875/1794|292/597||	102	102	1	0	410	410	0.987805	0.0121951	388	388	1	0
Bomo_Chr11	10588209	T	C	PR;ANN=C|missense_variant|MODERATE|KWMTBOMO06568|KWMTBOMO06568|transcript|KWMTBOMO06568.mrna1|protein_coding|4/4|c.689A>G|p.Lys230Arg|764/1890|689/1794|230/597||	102	102	0.980392	0.0196078	410	410	1	0	388	388	1	0
Bomo_Chr11	10589997	G	A	PR;ANN=A|missense_variant|MODERATE|KWMTBOMO06568|KWMTBOMO06568|transcript|KWMTBOMO06568.mrna1|protein_coding|2/4|c.395C>T|p.Ala132Val|470/1890|395/1794|132/597||,A|upstream_gene_variant|MODIFIER|KWMTBOMO06569|KWMTBOMO06569|transcript|KWMTBOMO06569.mrna1|protein_coding||c.-1884G>A|||||1808|	102	102	0.990196	0.00980392	410	410	1	0	388	388	1	0
Bomo_Chr11	10590029	T	A	PR;ANN=A|missense_variant|MODERATE|KWMTBOMO06568|KWMTBOMO06568|transcript|KWMTBOMO06568.mrna1|protein_coding|2/4|c.363A>T|p.Leu121Phe|438/1890|363/1794|121/597||,A|upstream_gene_variant|MODIFIER|KWMTBOMO06569|KWMTBOMO06569|transcript|KWMTBOMO06569.mrna1|protein_coding||c.-1852T>A|||||1776|	102	102	0.980392	0.0196078	410	410	0.982927	0.0170732	388	388	1	0
Bomo_Chr11	10590094	A	C	PR;ANN=C|missense_variant|MODERATE|KWMTBOMO06568|KWMTBOMO06568|transcript|KWMTBOMO06568.mrna1|protein_coding|2/4|c.298T>G|p.Ser100Ala|373/1890|298/1794|100/597||,C|upstream_gene_variant|MODIFIER|KWMTBOMO06569|KWMTBOMO06569|transcript|KWMTBOMO06569.mrna1|protein_coding||c.-1787A>C|||||1711|	100	102	0.78	0.22	410	410	0.956098	0.0439024	388	388	1	0
Bomo_Chr11	10590130	T	C	PR;ANN=C|missense_variant|MODERATE|KWMTBOMO06568|KWMTBOMO06568|transcript|KWMTBOMO06568.mrna1|protein_coding|2/4|c.262A>G|p.Thr88Ala|337/1890|262/1794|88/597||,C|upstream_gene_variant|MODIFIER|KWMTBOMO06569|KWMTBOMO06569|transcript|KWMTBOMO06569.mrna1|protein_coding||c.-1751T>C|||||1675|	102	102	0.960784	0.0392157	410	410	1	0	388	388	1	0
Bomo_Chr11	10590150	C	T	PR;ANN=T|missense_variant|MODERATE|KWMTBOMO06568|KWMTBOMO06568|transcript|KWMTBOMO06568.mrna1|protein_coding|2/4|c.242G>A|p.Cys81Tyr|317/1890|242/1794|81/597||,T|upstream_gene_variant|MODIFIER|KWMTBOMO06569|KWMTBOMO06569|transcript|KWMTBOMO06569.mrna1|protein_coding||c.-1731C>T|||||1655|	102	102	0.970588	0.0294118	410	410	1	0	388	388	1	0
Bomo_Chr11	10590183	A	G	PR;ANN=G|missense_variant|MODERATE|KWMTBOMO06568|KWMTBOMO06568|transcript|KWMTBOMO06568.mrna1|protein_coding|2/4|c.209T>C|p.Ile70Thr|284/1890|209/1794|70/597||,G|upstream_gene_variant|MODIFIER|KWMTBOMO06569|KWMTBOMO06569|transcript|KWMTBOMO06569.mrna1|protein_coding||c.-1698A>G|||||1622|	102	102	0.960784	0.0392157	410	410	1	0	388	388	1	0
Bomo_Chr11	10590217	T	G	PR;ANN=G|missense_variant|MODERATE|KWMTBOMO06568|KWMTBOMO06568|transcript|KWMTBOMO06568.mrna1|protein_coding|2/4|c.175A>C|p.Asn59His|250/1890|175/1794|59/597||,G|upstream_gene_variant|MODIFIER|KWMTBOMO06569|KWMTBOMO06569|transcript|KWMTBOMO06569.mrna1|protein_coding||c.-1664T>G|||||1588|	102	102	0.990196	0.00980392	410	410	1	0	388	388	1	0
Bomo_Chr11	10590228	A	T	PR;ANN=T|missense_variant|MODERATE|KWMTBOMO06568|KWMTBOMO06568|transcript|KWMTBOMO06568.mrna1|protein_coding|2/4|c.164T>A|p.Ile55Asn|239/1890|164/1794|55/597||,T|upstream_gene_variant|MODIFIER|KWMTBOMO06569|KWMTBOMO06569|transcript|KWMTBOMO06569.mrna1|protein_coding||c.-1653A>T|||||1577|	102	102	0.990196	0.00980392	410	410	1	0	388	388	1	0
Bomo_Chr11	10590234	A	G	PR;ANN=G|missense_variant|MODERATE|KWMTBOMO06568|KWMTBOMO06568|transcript|KWMTBOMO06568.mrna1|protein_coding|2/4|c.158T>C|p.Ile53Thr|233/1890|158/1794|53/597||,G|upstream_gene_variant|MODIFIER|KWMTBOMO06569|KWMTBOMO06569|transcript|KWMTBOMO06569.mrna1|protein_coding||c.-1647A>G|||||1571|	102	102	0.960784	0.0392157	410	410	1	0	388	388	1	0
Bomo_Chr11	10590306	G	A	PR;ANN=A|missense_variant|MODERATE|KWMTBOMO06568|KWMTBOMO06568|transcript|KWMTBOMO06568.mrna1|protein_coding|2/4|c.86C>T|p.Ala29Val|161/1890|86/1794|29/597||,A|upstream_gene_variant|MODIFIER|KWMTBOMO06569|KWMTBOMO06569|transcript|KWMTBOMO06569.mrna1|protein_coding||c.-1575G>A|||||1499|	102	102	0.970588	0.0294118	410	410	1	0	388	388	1	0
Bomo_Chr11	10590343	C	G	PR;ANN=G|missense_variant|MODERATE|KWMTBOMO06568|KWMTBOMO06568|transcript|KWMTBOMO06568.mrna1|protein_coding|2/4|c.49G>C|p.Ala17Pro|124/1890|49/1794|17/597||,G|upstream_gene_variant|MODIFIER|KWMTBOMO06569|KWMTBOMO06569|transcript|KWMTBOMO06569.mrna1|protein_coding||c.-1538C>G|||||1462|	102	102	0.990196	0.00980392	410	410	1	0	388	388	1	0
Bomo_Chr11	10591927	C	T	PR;ANN=T|missense_variant|MODERATE|KWMTBOMO06569|KWMTBOMO06569|transcript|KWMTBOMO06569.mrna1|protein_coding|1/2|c.47C>T|p.Pro16Leu|123/2705|47/2505|16/834||,T|upstream_gene_variant|MODIFIER|KWMTBOMO06568|KWMTBOMO06568|transcript|KWMTBOMO06568.mrna1|protein_coding||c.-538G>A|||||463|	102	102	0.990196	0.00980392	410	410	1	0	388	388	1	0
Bomo_Chr11	10591995	T	G	PR;ANN=G|missense_variant|MODERATE|KWMTBOMO06569|KWMTBOMO06569|transcript|KWMTBOMO06569.mrna1|protein_coding|1/2|c.115T>G|p.Ser39Ala|191/2705|115/2505|39/834||,G|upstream_gene_variant|MODIFIER|KWMTBOMO06568|KWMTBOMO06568|transcript|KWMTBOMO06568.mrna1|protein_coding||c.-606A>C|||||531|	102	102	0.990196	0.00980392	410	410	1	0	388	388	1	0
Bomo_Chr11	10592079	A	G	PR;ANN=G|missense_variant|MODERATE|KWMTBOMO06569|KWMTBOMO06569|transcript|KWMTBOMO06569.mrna1|protein_coding|1/2|c.199A>G|p.Thr67Ala|275/2705|199/2505|67/834||,G|upstream_gene_variant|MODIFIER|KWMTBOMO06568|KWMTBOMO06568|transcript|KWMTBOMO06568.mrna1|protein_coding||c.-690T>C|||||615|	102	102	0.990196	0.00980392	410	410	1	0	388	388	1	0
Bomo_Chr11	10592126	G	C	PR;ANN=C|missense_variant|MODERATE|KWMTBOMO06569|KWMTBOMO06569|transcript|KWMTBOMO06569.mrna1|protein_coding|1/2|c.246G>C|p.Gln82His|322/2705|246/2505|82/834||,C|upstream_gene_variant|MODIFIER|KWMTBOMO06568|KWMTBOMO06568|transcript|KWMTBOMO06568.mrna1|protein_coding||c.-737C>G|||||662|	102	102	0.990196	0.00980392	410	410	1	0	388	388	1	0
Bomo_Chr11	10592135	A	T	PR;ANN=T|missense_variant|MODERATE|KWMTBOMO06569|KWMTBOMO06569|transcript|KWMTBOMO06569.mrna1|protein_coding|1/2|c.255A>T|p.Leu85Phe|331/2705|255/2505|85/834||,T|upstream_gene_variant|MODIFIER|KWMTBOMO06568|KWMTBOMO06568|transcript|KWMTBOMO06568.mrna1|protein_coding||c.-746T>A|||||671|	102	102	1	0	410	410	0.978049	0.0219512	388	388	1	0
Bomo_Chr11	10592323	C	A	PR;ANN=A|missense_variant|MODERATE|KWMTBOMO06569|KWMTBOMO06569|transcript|KWMTBOMO06569.mrna1|protein_coding|1/2|c.443C>A|p.Thr148Asn|519/2705|443/2505|148/834||,A|upstream_gene_variant|MODIFIER|KWMTBOMO06568|KWMTBOMO06568|transcript|KWMTBOMO06568.mrna1|protein_coding||c.-934G>T|||||859|	102	102	1	0	410	410	1	0	388	388	0.997423	0.00257732
Bomo_Chr11	10596416	G	T	PR;ANN=T|missense_variant|MODERATE|KWMTBOMO06569|KWMTBOMO06569|transcript|KWMTBOMO06569.mrna1|protein_coding|2/2|c.755G>T|p.Arg252Ile|831/2705|755/2505|252/834||	102	102	1	0	410	410	1	0	388	388	0.994845	0.00515464
Bomo_Chr11	10596805	G	A	PR;ANN=A|missense_variant|MODERATE|KWMTBOMO06569|KWMTBOMO06569|transcript|KWMTBOMO06569.mrna1|protein_coding|2/2|c.1144G>A|p.Ala382Thr|1220/2705|1144/2505|382/834||	102	102	1	0	410	410	0.973171	0.0268293	388	388	0.984536	0.0154639
Bomo_Chr11	10597096	T	C	PR;ANN=C|missense_variant|MODERATE|KWMTBOMO06569|KWMTBOMO06569|transcript|KWMTBOMO06569.mrna1|protein_coding|2/2|c.1435T>C|p.Tyr479His|1511/2705|1435/2505|479/834||	102	102	0.990196	0.00980392	410	410	1	0	388	388	1	0
Bomo_Chr11	10597302	G	A	PR;ANN=A|missense_variant|MODERATE|KWMTBOMO06569|KWMTBOMO06569|transcript|KWMTBOMO06569.mrna1|protein_coding|2/2|c.1641G>A|p.Met547Ile|1717/2705|1641/2505|547/834||	102	102	0.872549	0.127451	410	410	1	0	388	388	1	0
Bomo_Chr11	10597331	G	A	PR;ANN=A|missense_variant|MODERATE|KWMTBOMO06569|KWMTBOMO06569|transcript|KWMTBOMO06569.mrna1|protein_coding|2/2|c.1670G>A|p.Ser557Asn|1746/2705|1670/2505|557/834||	100	102	0.99	0.01	410	410	1	0	388	388	1	0
Bomo_Chr11	10597409	A	G	PR;ANN=G|missense_variant|MODERATE|KWMTBOMO06569|KWMTBOMO06569|transcript|KWMTBOMO06569.mrna1|protein_coding|2/2|c.1748A>G|p.Gln583Arg|1824/2705|1748/2505|583/834||	102	102	0.941176	0.0588235	410	410	1	0	388	388	1	0
Bomo_Chr11	10597442	A	C	PR;ANN=C|missense_variant|MODERATE|KWMTBOMO06569|KWMTBOMO06569|transcript|KWMTBOMO06569.mrna1|protein_coding|2/2|c.1781A>C|p.Asn594Thr|1857/2705|1781/2505|594/834||	102	102	0.990196	0.00980392	410	410	1	0	388	388	1	0
Bomo_Chr11	10597582	C	A	PR;ANN=A|missense_variant|MODERATE|KWMTBOMO06569|KWMTBOMO06569|transcript|KWMTBOMO06569.mrna1|protein_coding|2/2|c.1921C>A|p.Leu641Ile|1997/2705|1921/2505|641/834||	102	102	0.931373	0.0686275	410	410	1	0	388	388	1	0
Bomo_Chr11	10597616	C	T	PR;ANN=T|missense_variant|MODERATE|KWMTBOMO06569|KWMTBOMO06569|transcript|KWMTBOMO06569.mrna1|protein_coding|2/2|c.1955C>T|p.Pro652Leu|2031/2705|1955/2505|652/834||	102	102	0.980392	0.0196078	410	410	1	0	388	388	1	0
Bomo_Chr11	10597618	G	A	PR;ANN=A|missense_variant|MODERATE|KWMTBOMO06569|KWMTBOMO06569|transcript|KWMTBOMO06569.mrna1|protein_coding|2/2|c.1957G>A|p.Asp653Asn|2033/2705|1957/2505|653/834||	102	102	0.990196	0.00980392	410	410	1	0	388	388	1	0
Bomo_Chr11	10598134	T	A	PR;ANN=A|missense_variant|MODERATE|KWMTBOMO06569|KWMTBOMO06569|transcript|KWMTBOMO06569.mrna1|protein_coding|2/2|c.2473T>A|p.Ser825Thr|2549/2705|2473/2505|825/834||	102	102	0.990196	0.00980392	410	410	1	0	388	388	1	0
*The red font indicates that the differece of allele frequencies of this SNP between Wild and local silkworms is significant, as P<0.05 by chi-square test.
