# Supplementary material for: QTL analysis to identify genes involved in the trade-off between silk protein synthesis and larva-pupa transition in silkworms
Source: Genet Sel Evol. 2024 Sep 30;56:68. doi: 10.1186/s12711-024-00937-z (PMC11440889; doi:10.1186/s12711-024-00937-z)
Supplement: Supplementary file 17 — Additional file 17: Table S9. Title: SNPs closely linked with CSR (with Δ(SNP-index) ≥ 0.4), which were consecutively appeared along the genome (N ≥ 4). [file 12711_2024_937_MOESM17_ESM.xlsx]

## Sheet: Sheet1
Table S9. SNPs closely linked with CSR (with Δ(SNP-index) >= 0.4), which were consecutively appeared along the genome (N >= 4)
CHR	POS	REF	ALT	AD_REF.LOW	AD_ALT.LOW	DP.LOW	SNPindex.LOW	AD_REF.HIGH	AD_ALT.HIGH	DP.HIGH	SNPindex.HIGH	Δ(SNP-index)
1	4457157	T	G	126	0	126	0	97	67	164	0.408537	0.408537
1	4457163	A	G	126	0	126	0	91	70	161	0.434783	0.434783
1	4457166	C	A	126	0	126	0	92	70	162	0.432099	0.432099
1	4457182	T	G	126	0	126	0	82	66	148	0.445946	0.445946
1	4457195	T	C	126	0	126	0	79	68	147	0.462585	0.462585
1	4457201	C	T	126	0	126	0	80	69	149	0.463087	0.463087
1	4457205	A	G	126	0	126	0	77	69	146	0.472603	0.472603
1	4457219	G	A	142	0	142	0	77	66	143	0.461538	0.461538
11	1623837	T	C	158	0	158	0	115	89	204	0.436275	0.436275
11	1623851	A	C	158	0	158	0	120	84	204	0.411765	0.411765
11	1623852	A	G	158	0	158	0	120	86	206	0.417476	0.417476
11	1623864	C	T	158	0	158	0	120	89	209	0.425837	0.425837
11	1630346	T	G	165	0	165	0	107	72	179	0.402235	0.402235
11	1898691	T	C	171	0	171	0	98	72	170	0.423529	0.423529
11	1898700	C	T	175	0	175	0	103	73	176	0.414773	0.414773
11	1901928	A	T	144	0	144	0	116	86	202	0.425743	0.425743
11	1901938	T	C	144	0	144	0	114	89	203	0.438424	0.438424
11	1901951	T	C	144	0	144	0	115	91	206	0.441748	0.441748
11	1901969	T	C	144	0	144	0	119	82	201	0.40796	0.40796
11	1922696	C	G	146	0	146	0	107	72	179	0.402235	0.402235
11	1922697	A	G	146	0	146	0	107	72	179	0.402235	0.402235
11	1922699	T	C	146	0	146	0	108	73	181	0.403315	0.403315
11	1922702	G	A	146	0	146	0	106	71	177	0.40113	0.40113
11	1922727	C	A	146	0	146	0	109	76	185	0.410811	0.410811
11	1968512	T	C	132	0	132	0	111	74	185	0.4	0.4
11	1968561	T	C	132	0	132	0	109	77	186	0.413978	0.413978
11	1968577	G	A	132	0	132	0	105	80	185	0.432432	0.432432
11	1968724	A	G	133	0	133	0	108	78	186	0.419355	0.419355
11	1968733	C	G	133	0	133	0	104	74	178	0.41573	0.41573
11	1997056	C	T	109	0	109	0	81	55	136	0.404412	0.404412
11	1997060	T	A	109	0	109	0	77	57	134	0.425373	0.425373
11	1997063	T	A	109	0	109	0	79	60	139	0.431655	0.431655
11	1997069	C	T	109	0	109	0	79	64	143	0.447552	0.447552
11	1997083	G	A	109	0	109	0	83	61	144	0.423611	0.423611
11	2042473	G	T	134	0	134	0	86	69	155	0.445161	0.445161
11	2042495	T	C	134	0	134	0	85	66	151	0.437086	0.437086
11	2042496	G	A	134	0	134	0	85	67	152	0.440789	0.440789
11	2042539	T	C	134	0	134	0	82	66	148	0.445946	0.445946
11	2042553	A	T	134	0	134	0	84	65	149	0.436242	0.436242
11	2042555	A	C	134	0	134	0	88	66	154	0.428571	0.428571
11	2156912	G	C	155	0	155	0	96	69	165	0.418182	0.418182
11	2158074	A	T	133	0	133	0	97	72	169	0.426036	0.426036
11	2158279	C	T	131	0	131	0	89	60	149	0.402685	0.402685
11	2164961	T	C	141	0	141	0	89	62	151	0.410596	0.410596
11	2164964	A	T	141	0	141	0	88	63	151	0.417219	0.417219
11	2165284	T	C	169	0	169	0	105	71	176	0.403409	0.403409
11	2165455	A	G	191	0	191	0	112	77	189	0.407407	0.407407
11	2165657	G	A	149	0	149	0	109	77	186	0.413978	0.413978
11	2176843	G	A	149	0	149	0	85	57	142	0.401408	0.401408
11	2223104	T	C	128	0	128	0	93	68	161	0.42236	0.42236
11	2223140	T	C	128	0	128	0	90	68	158	0.43038	0.43038
11	2223143	T	A	128	0	128	0	92	68	160	0.425	0.425
11	2223311	T	A	159	0	159	0	77	77	154	0.5	0.5
11	2223323	A	G	159	0	159	0	81	77	158	0.487342	0.487342
11	2254504	A	G	132	0	132	0	94	73	167	0.437126	0.437126
11	2254507	G	A	132	0	132	0	92	74	166	0.445783	0.445783
11	2254558	C	T	132	0	132	0	100	77	177	0.435028	0.435028
11	2256871	G	A	139	0	139	0	106	71	177	0.40113	0.40113
11	2261419	C	T	146	0	146	0	82	58	140	0.414286	0.414286
11	2264531	G	A	172	0	172	0	104	77	181	0.425414	0.425414
11	2269949	G	A	131	0	131	0	107	79	186	0.424731	0.424731
11	2270017	T	C	131	0	131	0	102	76	178	0.426966	0.426966
11	2321588	A	G	134	0	134	0	113	77	190	0.405263	0.405263
11	2322116	T	C	181	0	181	0	101	79	180	0.438889	0.438889
11	2332217	G	A	144	0	144	0	99	78	177	0.440678	0.440678
11	2332364	C	G	134	0	134	0	116	81	197	0.411168	0.411168
11	2385227	T	G	138	0	138	0	117	79	196	0.403061	0.403061
11	2391924	C	T	146	0	146	0	116	88	204	0.431373	0.431373
11	2391934	G	A	146	0	146	0	116	89	205	0.434146	0.434146
11	2391935	C	T	146	0	146	0	116	89	205	0.434146	0.434146
11	2391944	G	A	146	0	146	0	121	89	210	0.42381	0.42381
11	2391972	C	T	146	0	146	0	127	92	219	0.420091	0.420091
11	2392170	T	C	159	0	159	0	116	79	195	0.405128	0.405128
11	2415438	G	T	111	0	111	0	90	60	150	0.4	0.4
11	2416706	T	C	123	0	123	0	96	69	165	0.418182	0.418182
11	2431941	A	G	161	0	161	0	111	80	191	0.418848	0.418848
11	2437713	C	G	139	0	139	0	111	74	185	0.4	0.4
11	2444991	C	G	139	0	139	0	90	62	152	0.407895	0.407895
11	2444993	T	A	139	0	139	0	89	63	152	0.414474	0.414474
11	2444999	A	G	139	0	139	0	85	62	147	0.421769	0.421769
11	2446414	A	G	120	0	120	0	98	68	166	0.409639	0.409639
11	2524417	A	G	121	0	121	0	90	68	158	0.43038	0.43038
11	2524429	T	A	121	0	121	0	84	69	153	0.45098	0.45098
11	2524447	T	C	121	0	121	0	86	63	149	0.422819	0.422819
11	2524469	A	G	119	0	119	0	77	62	139	0.446043	0.446043
11	2524471	T	A	119	0	119	0	77	62	139	0.446043	0.446043
11	2524504	A	T	119	0	119	0	75	55	130	0.423077	0.423077
11	2527657	T	A	177	0	177	0	100	67	167	0.401198	0.401198
11	2547916	C	T	135	0	135	0	93	65	158	0.411392	0.411392
11	2547932	A	C	135	0	135	0	94	63	157	0.401274	0.401274
11	2565640	C	T	130	0	130	0	121	87	208	0.418269	0.418269
11	2565658	C	T	130	0	130	0	125	85	210	0.404762	0.404762
11	2573857	A	G	97	0	97	0	90	61	151	0.403974	0.403974
11	2578735	T	A	144	0	144	0	82	62	144	0.430556	0.430556
11	2618174	C	A	137	0	137	0	97	74	171	0.432749	0.432749
11	2618183	A	C	137	0	137	0	99	77	176	0.4375	0.4375
11	2618278	G	A	167	0	167	0	103	70	173	0.404624	0.404624
11	2638954	T	C	156	0	156	0	100	76	176	0.431818	0.431818
11	2638955	T	C	156	0	156	0	99	75	174	0.431034	0.431034
11	2642420	C	T	147	0	147	0	106	80	186	0.430108	0.430108
11	2642432	G	A	147	0	147	0	103	80	183	0.437158	0.437158
11	2642479	A	T	147	0	147	0	99	75	174	0.431034	0.431034
11	2642496	A	G	147	0	147	0	91	70	161	0.434783	0.434783
11	2642503	A	T	147	0	147	0	91	71	162	0.438272	0.438272
11	2642515	A	G	147	0	147	0	86	73	159	0.459119	0.459119
11	2642526	G	C	147	0	147	0	82	73	155	0.470968	0.470968
11	2642557	C	G	147	0	147	0	84	68	152	0.447368	0.447368
11	2642586	A	G	147	0	147	0	89	75	164	0.457317	0.457317
11	2642608	T	A	147	0	147	0	93	69	162	0.425926	0.425926
11	2642620	G	T	147	0	147	0	100	73	173	0.421965	0.421965
11	2642628	T	C	147	0	147	0	105	70	175	0.4	0.4
11	2642631	A	T	147	0	147	0	104	71	175	0.405714	0.405714
11	2652022	G	A	156	0	156	0	95	76	171	0.444444	0.444444
11	2652024	A	G	156	0	156	0	93	77	170	0.452941	0.452941
11	2686971	A	G	154	0	154	0	87	59	146	0.40411	0.40411
11	2689088	G	A	136	0	136	0	102	78	180	0.433333	0.433333
11	2696494	T	A	136	0	136	0	100	72	172	0.418605	0.418605
11	2696558	C	T	136	0	136	0	102	75	177	0.423729	0.423729
11	2718919	A	G	158	0	158	0	97	77	174	0.442529	0.442529
11	2718925	T	C	158	0	158	0	99	78	177	0.440678	0.440678
11	2723799	C	A	138	0	138	0	111	79	190	0.415789	0.415789
11	2723802	C	A	138	0	138	0	113	79	192	0.411458	0.411458
11	2744244	A	C	146	0	146	0	89	64	153	0.418301	0.418301
11	2757690	C	T	55	0	55	0	59	40	99	0.40404	0.40404
11	2764846	A	C	154	0	154	0	79	56	135	0.414815	0.414815
11	2767319	G	T	161	0	161	0	101	81	182	0.445055	0.445055
11	2778501	A	G	134	0	134	0	108	77	185	0.416216	0.416216
11	2778547	G	A	134	0	134	0	104	87	191	0.455497	0.455497
11	2778558	G	A	134	0	134	0	111	89	200	0.445	0.445
11	2793672	A	T	138	0	138	0	106	85	191	0.445026	0.445026
11	2821943	A	G	159	0	159	0	112	79	191	0.413613	0.413613
11	2821986	G	C	160	0	160	0	118	81	199	0.407035	0.407035
11	2821989	G	A	160	0	160	0	119	83	202	0.410891	0.410891
11	2824328	A	T	143	0	143	0	90	67	157	0.426752	0.426752
11	2826950	A	G	144	0	144	0	102	71	173	0.410405	0.410405
11	2826951	A	G	144	0	144	0	102	71	173	0.410405	0.410405
11	2827031	G	A	144	0	144	0	92	76	168	0.452381	0.452381
11	2836710	A	C	146	0	146	0	87	73	160	0.45625	0.45625
11	2836712	T	C	146	0	146	0	91	73	164	0.445122	0.445122
11	2850048	C	T	149	0	149	0	100	69	169	0.408284	0.408284
11	2865531	A	C	147	0	147	0	98	75	173	0.433526	0.433526
11	2884346	A	C	168	0	168	0	115	83	198	0.419192	0.419192
11	2884351	T	A	168	0	168	0	121	86	207	0.415459	0.415459
11	2884354	T	C	168	0	168	0	119	86	205	0.419512	0.419512
11	2884611	T	C	149	0	149	0	86	66	152	0.434211	0.434211
11	2886558	T	G	138	0	138	0	107	76	183	0.415301	0.415301
11	2886695	A	T	126	0	126	0	94	63	157	0.401274	0.401274
11	2886707	C	T	126	0	126	0	91	65	156	0.416667	0.416667
11	2889256	T	C	141	0	141	0	87	63	150	0.42	0.42
11	2915850	C	T	154	0	154	0	97	72	169	0.426036	0.426036
11	2923899	G	A	171	0	171	0	94	76	170	0.447059	0.447059
11	2923926	A	G	181	0	181	0	95	70	165	0.424242	0.424242
11	2924682	G	A	150	0	150	0	105	71	176	0.403409	0.403409
11	2924690	A	T	150	0	150	0	100	70	170	0.411765	0.411765
11	2924700	T	A	150	0	150	0	101	69	170	0.405882	0.405882
11	2924713	C	T	150	0	150	0	105	74	179	0.413408	0.413408
11	2925108	G	A	153	0	153	0	92	69	161	0.428571	0.428571
11	2925109	G	T	153	0	153	0	92	69	161	0.428571	0.428571
11	2925112	C	T	153	0	153	0	94	68	162	0.419753	0.419753
11	2925115	C	T	153	0	153	0	95	69	164	0.420732	0.420732
11	2925119	T	C	153	0	153	0	97	72	169	0.426036	0.426036
11	2925123	C	G	153	0	153	0	98	71	169	0.420118	0.420118
11	2925128	C	G	153	0	153	0	100	72	172	0.418605	0.418605
11	2925134	G	C	153	0	153	0	104	71	175	0.405714	0.405714
11	2931039	A	G	168	0	168	0	122	85	207	0.410628	0.410628
11	2946005	C	T	120	0	120	0	118	80	198	0.40404	0.40404
11	2946006	T	A	120	0	120	0	115	80	195	0.410256	0.410256
11	2946012	G	T	120	0	120	0	115	84	199	0.422111	0.422111
11	2946028	A	G	141	0	141	0	113	85	198	0.429293	0.429293
11	2946044	T	C	141	0	141	0	107	86	193	0.445596	0.445596
11	2946063	C	A	141	0	141	0	99	70	169	0.414201	0.414201
11	2955088	T	A	170	0	170	0	95	66	161	0.409938	0.409938
11	2956134	C	T	133	0	133	0	90	76	166	0.457831	0.457831
11	2956136	A	G	133	0	133	0	90	76	166	0.457831	0.457831
11	2962013	T	A	142	0	142	0	99	74	173	0.427746	0.427746
11	2962024	T	C	142	0	142	0	95	70	165	0.424242	0.424242
11	2962053	G	A	142	0	142	0	98	72	170	0.423529	0.423529
11	2962056	T	G	142	0	142	0	95	70	165	0.424242	0.424242
11	2962082	A	T	142	0	142	0	99	72	171	0.421053	0.421053
11	2962086	G	T	142	0	142	0	102	73	175	0.417143	0.417143
11	2965605	C	T	136	0	136	0	114	78	192	0.40625	0.40625
11	2967111	C	T	147	0	147	0	121	83	204	0.406863	0.406863
11	2967121	C	T	147	0	147	0	112	80	192	0.416667	0.416667
11	2983310	C	T	143	0	143	0	101	70	171	0.409357	0.409357
11	2983315	G	A	143	0	143	0	102	69	171	0.403509	0.403509
11	2985441	C	T	134	0	134	0	104	79	183	0.431694	0.431694
11	2985886	C	T	129	0	129	0	100	69	169	0.408284	0.408284
11	2985901	T	A	129	0	129	0	102	68	170	0.4	0.4
11	2985976	C	T	129	0	129	0	108	72	180	0.4	0.4
11	2985984	G	A	129	0	129	0	111	74	185	0.4	0.4
11	3033226	T	A	142	0	142	0	95	66	161	0.409938	0.409938
11	3033615	G	C	123	0	123	0	109	75	184	0.407609	0.407609
11	3033616	A	G	123	0	123	0	112	75	187	0.40107	0.40107
11	3033650	A	T	123	0	123	0	104	70	174	0.402299	0.402299
11	3041775	A	C	156	0	156	0	93	74	167	0.443114	0.443114
11	3041820	T	G	156	0	156	0	94	65	159	0.408805	0.408805
11	3062329	T	G	130	0	130	0	103	72	175	0.411429	0.411429
11	3062338	A	G	130	0	130	0	103	71	174	0.408046	0.408046
11	3062345	T	A	130	0	130	0	102	73	175	0.417143	0.417143
11	3071087	G	C	125	0	125	0	87	65	152	0.427632	0.427632
11	3071136	A	C	125	0	125	0	80	60	140	0.428571	0.428571
11	3084992	T	G	170	0	170	0	108	79	187	0.42246	0.42246
11	3112016	C	T	145	0	145	0	123	82	205	0.4	0.4
11	3112051	A	G	145	0	145	0	113	76	189	0.402116	0.402116
11	3119172	C	T	143	0	143	0	116	80	196	0.408163	0.408163
11	3128703	A	T	137	0	137	0	113	77	190	0.405263	0.405263
11	3128712	T	A	137	0	137	0	110	78	188	0.414894	0.414894
11	3128720	C	A	137	0	137	0	106	76	182	0.417582	0.417582
11	3128728	T	C	137	0	137	0	108	74	182	0.406593	0.406593
11	3128733	G	T	137	0	137	0	105	75	180	0.416667	0.416667
11	3129074	A	G	133	0	133	0	100	76	176	0.431818	0.431818
11	3164462	T	C	154	0	154	0	108	81	189	0.428571	0.428571
11	3185403	A	G	124	0	124	0	89	64	153	0.418301	0.418301
11	3185509	C	T	143	0	143	0	90	70	160	0.4375	0.4375
11	3185518	T	C	143	0	143	0	83	69	152	0.453947	0.453947
11	3185524	G	T	143	0	143	0	81	66	147	0.44898	0.44898
11	3185556	G	A	143	0	143	0	99	70	169	0.414201	0.414201
11	3185579	A	C	143	0	143	0	108	75	183	0.409836	0.409836
11	3187034	G	A	158	0	158	0	109	75	184	0.407609	0.407609
11	3187094	T	C	158	0	158	0	121	83	204	0.406863	0.406863
11	3187111	G	A	158	0	158	0	121	94	215	0.437209	0.437209
11	3202024	G	C	161	0	161	0	88	62	150	0.413333	0.413333
11	3272108	A	G	109	0	109	0	87	62	149	0.416107	0.416107
11	3274558	T	C	141	0	141	0	91	64	155	0.412903	0.412903
11	3280361	T	G	160	0	160	0	98	69	167	0.413174	0.413174
11	3286554	T	A	162	0	162	0	99	67	166	0.403614	0.403614
11	3287159	T	C	145	0	145	0	94	63	157	0.401274	0.401274
11	3287213	G	C	153	0	153	0	85	83	168	0.494048	0.494048
11	3287214	T	C	153	0	153	0	86	83	169	0.491124	0.491124
11	3307932	A	G	124	0	124	0	109	73	182	0.401099	0.401099
11	3322715	C	G	122	0	122	0	102	74	176	0.420455	0.420455
11	3329007	G	A	138	0	138	0	103	70	173	0.404624	0.404624
11	3329019	T	C	138	0	138	0	99	76	175	0.434286	0.434286
11	3329024	C	T	138	0	138	0	96	76	172	0.44186	0.44186
11	3329084	T	C	151	0	151	0	109	76	185	0.410811	0.410811
11	3329094	A	G	151	0	151	0	108	80	188	0.425532	0.425532
11	3329244	A	G	151	0	151	0	110	76	186	0.408602	0.408602
11	3330411	T	C	144	0	144	0	107	75	182	0.412088	0.412088
11	3330413	A	G	144	0	144	0	107	76	183	0.415301	0.415301
11	3331533	A	G	132	0	132	0	108	78	186	0.419355	0.419355
11	3331548	T	C	132	0	132	0	112	79	191	0.413613	0.413613
11	3334232	G	C	178	0	178	0	101	69	170	0.405882	0.405882
11	3338466	T	C	158	0	158	0	111	74	185	0.4	0.4
11	3338482	T	C	158	0	158	0	106	74	180	0.411111	0.411111
11	3338487	G	A	158	0	158	0	105	76	181	0.41989	0.41989
11	3338495	A	G	158	0	158	0	108	76	184	0.413043	0.413043
11	3338500	T	C	158	0	158	0	106	75	181	0.414365	0.414365
11	3338507	A	T	158	0	158	0	102	75	177	0.423729	0.423729
11	3338509	A	C	158	0	158	0	100	74	174	0.425287	0.425287
11	3338515	A	G	158	0	158	0	93	70	163	0.429448	0.429448
11	3338521	T	C	158	0	158	0	97	71	168	0.422619	0.422619
11	3339847	T	C	139	0	139	0	114	78	192	0.40625	0.40625
11	3344711	G	A	132	0	132	0	94	65	159	0.408805	0.408805
11	3344721	C	G	132	0	132	0	95	67	162	0.41358	0.41358
11	3344725	G	T	132	0	132	0	96	66	162	0.407407	0.407407
11	3344726	G	T	132	0	132	0	96	65	161	0.403727	0.403727
11	3358368	G	A	144	0	144	0	100	77	177	0.435028	0.435028
11	3358373	T	C	144	0	144	0	101	76	177	0.429379	0.429379
11	3364232	G	T	122	0	122	0	85	83	168	0.494048	0.494048
11	3382906	C	T	132	0	132	0	93	66	159	0.415094	0.415094
11	3409770	C	T	121	0	121	0	96	67	163	0.411043	0.411043
11	3409785	T	G	121	0	121	0	96	70	166	0.421687	0.421687
11	3409817	T	C	121	0	121	0	101	69	170	0.405882	0.405882
11	3409819	C	G	121	0	121	0	100	68	168	0.404762	0.404762
11	3409826	G	A	121	0	121	0	98	68	166	0.409639	0.409639
11	3409859	G	A	121	0	121	0	90	60	150	0.4	0.4
11	3410528	A	T	144	0	144	0	99	66	165	0.4	0.4
11	3410536	G	C	144	0	144	0	94	70	164	0.426829	0.426829
11	3412476	T	C	143	0	143	0	97	65	162	0.401235	0.401235
11	3412484	A	G	143	0	143	0	100	69	169	0.408284	0.408284
11	3416986	C	T	115	0	115	0	108	75	183	0.409836	0.409836
11	3416990	T	A	115	0	115	0	107	76	183	0.415301	0.415301
11	3437517	C	T	162	0	162	0	122	83	205	0.404878	0.404878
11	3441699	A	G	143	0	143	0	115	78	193	0.404145	0.404145
11	3446321	A	G	144	0	144	0	111	74	185	0.4	0.4
11	3461246	A	T	163	0	163	0	91	73	164	0.445122	0.445122
11	3470038	C	T	161	0	161	0	105	79	184	0.429348	0.429348
11	3470089	T	A	139	0	139	0	108	74	182	0.406593	0.406593
11	3492094	A	G	151	0	151	0	94	71	165	0.430303	0.430303
11	3492099	T	C	151	0	151	0	90	70	160	0.4375	0.4375
11	3492110	C	A	151	0	151	0	89	72	161	0.447205	0.447205
11	3492121	C	G	151	0	151	0	93	70	163	0.429448	0.429448
11	3529080	A	G	130	0	130	0	95	66	161	0.409938	0.409938
11	3600643	T	C	140	0	140	0	97	66	163	0.404908	0.404908
11	3600696	T	C	140	0	140	0	87	70	157	0.44586	0.44586
11	3600716	A	G	140	0	140	0	92	63	155	0.406452	0.406452
11	3767565	T	C	125	0	125	0	91	68	159	0.427673	0.427673
11	3767592	A	G	125	0	125	0	99	70	169	0.414201	0.414201
11	3784561	T	C	125	0	125	0	93	63	156	0.403846	0.403846
11	3799265	T	C	129	0	129	0	100	69	169	0.408284	0.408284
11	3834262	T	C	135	0	135	0	87	61	148	0.412162	0.412162
11	3834284	G	T	135	0	135	0	90	64	154	0.415584	0.415584
11	3835041	A	T	122	0	122	0	87	59	146	0.40411	0.40411
11	3853273	G	A	132	0	132	0	96	64	160	0.4	0.4
11	3880332	T	C	142	0	142	0	82	58	140	0.414286	0.414286
11	3903259	C	T	129	0	129	0	104	71	175	0.405714	0.405714
11	3909132	C	A	163	0	163	0	90	73	163	0.447853	0.447853
11	3963766	T	C	164	0	164	0	102	73	175	0.417143	0.417143
11	3973437	A	C	138	0	138	0	106	78	184	0.423913	0.423913
11	3973443	T	C	138	0	138	0	109	76	185	0.410811	0.410811
11	3973449	G	A	138	0	138	0	108	74	182	0.406593	0.406593
11	3973457	T	G	138	0	138	0	108	72	180	0.4	0.4
11	3973470	G	A	138	0	138	0	114	76	190	0.4	0.4
11	3973475	T	A	138	0	138	0	113	76	189	0.402116	0.402116
11	3977596	T	A	142	0	142	0	105	74	179	0.413408	0.413408
11	3989725	A	C	180	0	180	0	109	75	184	0.407609	0.407609
11	4005885	C	G	136	0	136	0	93	67	160	0.41875	0.41875
11	4009109	G	T	154	0	154	0	98	71	169	0.420118	0.420118
11	4009122	A	C	155	0	155	0	98	73	171	0.426901	0.426901
11	4009141	A	G	150	0	150	0	99	70	169	0.414201	0.414201
11	4011743	T	G	110	0	110	0	95	67	162	0.41358	0.41358
11	4016457	C	A	125	0	125	0	99	66	165	0.4	0.4
11	4016465	G	A	125	0	125	0	101	69	170	0.405882	0.405882
11	4016502	A	T	126	0	126	0	88	62	150	0.413333	0.413333
11	4016592	G	A	131	0	131	0	83	57	140	0.407143	0.407143
11	4016607	A	T	131	0	131	0	85	60	145	0.413793	0.413793
11	4027497	A	T	57	0	57	0	44	64	108	0.592593	0.592593
11	4027505	A	G	57	0	57	0	52	70	122	0.57377	0.57377
11	4027532	G	C	57	0	57	0	65	69	134	0.514925	0.514925
11	4027558	G	A	57	0	57	0	85	64	149	0.42953	0.42953
11	4027562	G	A	57	0	57	0	86	63	149	0.422819	0.422819
11	4027566	C	T	57	0	57	0	89	65	154	0.422078	0.422078
11	4188223	T	C	167	0	167	0	115	84	199	0.422111	0.422111
11	4188224	A	G	167	0	167	0	115	84	199	0.422111	0.422111
11	4276713	A	C	164	0	164	0	110	74	184	0.402174	0.402174
11	4305994	A	G	154	0	154	0	105	75	180	0.416667	0.416667
11	4306001	G	C	154	0	154	0	110	76	186	0.408602	0.408602
11	4345847	G	T	132	0	132	0	92	63	155	0.406452	0.406452
11	4448690	C	A	173	0	173	0	119	97	216	0.449074	0.449074
11	4490438	C	T	113	0	113	0	105	71	176	0.403409	0.403409
11	4535919	T	G	123	0	123	0	86	60	146	0.410959	0.410959
11	4536057	A	G	129	0	129	0	100	70	170	0.411765	0.411765
11	4550987	T	C	144	0	144	0	85	58	143	0.405594	0.405594
11	4551061	G	A	144	0	144	0	91	69	160	0.43125	0.43125
11	4551125	A	G	144	0	144	0	88	79	167	0.473054	0.473054
11	4551159	T	C	163	0	163	0	86	73	159	0.459119	0.459119
11	4554387	T	C	141	0	141	0	84	68	152	0.447368	0.447368
11	4554391	T	C	141	0	141	0	80	67	147	0.455782	0.455782
11	4554417	C	A	141	0	141	0	76	66	142	0.464789	0.464789
11	4554429	G	A	141	0	141	0	89	67	156	0.429487	0.429487
11	4554604	T	C	152	0	152	0	99	66	165	0.4	0.4
11	4559779	T	A	136	0	136	0	86	65	151	0.430464	0.430464
11	4559816	A	T	136	0	136	0	92	68	160	0.425	0.425
11	4560807	T	C	147	0	147	0	101	74	175	0.422857	0.422857
11	4560812	A	G	147	0	147	0	100	73	173	0.421965	0.421965
11	4560823	T	C	147	0	147	0	98	75	173	0.433526	0.433526
11	4560828	A	C	147	0	147	0	95	72	167	0.431138	0.431138
11	4560844	T	C	147	0	147	0	96	73	169	0.431953	0.431953
11	4560846	G	A	147	0	147	0	95	73	168	0.434524	0.434524
11	4560850	C	A	147	0	147	0	92	72	164	0.439024	0.439024
11	4561058	T	C	147	0	147	0	92	66	158	0.417722	0.417722
11	4561115	A	C	147	0	147	0	93	71	164	0.432927	0.432927
11	4561424	C	A	151	0	151	0	107	72	179	0.402235	0.402235
11	4561698	G	C	158	0	158	0	105	78	183	0.42623	0.42623
11	4569420	A	G	142	0	142	0	97	69	166	0.415663	0.415663
11	4578159	A	G	167	0	167	0	98	66	164	0.402439	0.402439
11	4586445	A	G	144	0	144	0	100	67	167	0.401198	0.401198
11	4586860	C	T	152	0	152	0	91	62	153	0.405229	0.405229
11	4588212	A	G	119	0	119	0	95	81	176	0.460227	0.460227
11	4588409	A	G	168	0	168	0	112	79	191	0.413613	0.413613
11	4590300	G	T	104	0	104	0	66	45	111	0.405405	0.405405
11	4603920	T	A	146	0	146	0	121	84	205	0.409756	0.409756
11	4609261	T	C	141	0	141	0	76	65	141	0.460993	0.460993
11	4615343	C	A	162	0	162	0	117	84	201	0.41791	0.41791
11	4628285	T	C	140	0	140	0	108	85	193	0.440415	0.440415
11	4628300	G	C	140	0	140	0	111	78	189	0.412698	0.412698
11	4636380	G	C	154	0	154	0	75	54	129	0.418605	0.418605
11	4636381	A	G	154	0	154	0	74	53	127	0.417323	0.417323
11	4638849	T	C	127	0	127	0	98	67	165	0.406061	0.406061
11	4641310	T	C	134	0	134	0	91	83	174	0.477011	0.477011
11	4641312	G	C	134	0	134	0	91	83	174	0.477011	0.477011
11	4641350	A	G	134	0	134	0	101	86	187	0.459893	0.459893
11	4641397	C	T	134	0	134	0	97	83	180	0.461111	0.461111
11	4641434	G	A	134	0	134	0	109	77	186	0.413978	0.413978
11	4641437	A	T	134	0	134	0	112	75	187	0.40107	0.40107
11	4653330	A	G	156	0	156	0	109	75	184	0.407609	0.407609
11	4653505	A	G	149	0	149	0	87	66	153	0.431373	0.431373
11	4654433	C	G	133	0	133	0	94	71	165	0.430303	0.430303
11	4654469	A	G	133	0	133	0	96	67	163	0.411043	0.411043
11	4657246	A	G	132	0	132	0	106	74	180	0.411111	0.411111
11	4657600	C	T	154	0	154	0	109	73	182	0.401099	0.401099
11	4670149	T	C	145	0	145	0	110	84	194	0.43299	0.43299
11	4670363	C	T	150	0	150	0	109	75	184	0.407609	0.407609
11	4671619	A	C	159	0	159	0	97	66	163	0.404908	0.404908
11	4671752	T	C	159	0	159	0	97	77	174	0.442529	0.442529
11	4671759	C	A	159	0	159	0	99	79	178	0.44382	0.44382
11	4671770	A	C	159	0	159	0	98	76	174	0.436782	0.436782
11	4671962	C	T	142	0	142	0	119	80	199	0.40201	0.40201
11	4672023	T	A	142	0	142	0	105	77	182	0.423077	0.423077
11	4672075	A	G	131	0	131	0	110	87	197	0.441624	0.441624
11	4672181	T	G	131	0	131	0	108	80	188	0.425532	0.425532
11	4672186	C	G	131	0	131	0	105	78	183	0.42623	0.42623
11	4672189	T	A	131	0	131	0	103	80	183	0.437158	0.437158
11	4672201	G	T	131	0	131	0	111	78	189	0.412698	0.412698
11	4672450	G	C	131	0	131	0	98	67	165	0.406061	0.406061
11	4672549	A	G	131	0	131	0	96	71	167	0.42515	0.42515
11	4675851	T	A	137	0	137	0	100	81	181	0.447514	0.447514
11	4677241	C	T	142	0	142	0	93	75	168	0.446429	0.446429
11	4678299	T	C	153	0	153	0	91	61	152	0.401316	0.401316
11	4678820	C	A	153	0	153	0	88	67	155	0.432258	0.432258
11	4680033	C	G	65	0	65	0	108	72	180	0.4	0.4
11	4680094	T	C	65	0	65	0	105	74	179	0.413408	0.413408
11	4680111	A	T	65	0	65	0	98	69	167	0.413174	0.413174
11	4680620	T	C	132	0	132	0	96	64	160	0.4	0.4
11	4682776	C	A	159	0	159	0	113	78	191	0.408377	0.408377
11	4691849	A	C	133	0	133	0	87	63	150	0.42	0.42
11	4691877	T	C	133	0	133	0	93	66	159	0.415094	0.415094
11	4694647	T	C	174	0	174	0	106	78	184	0.423913	0.423913
11	4694662	A	G	174	0	174	0	110	76	186	0.408602	0.408602
11	4694680	A	C	159	0	159	0	113	79	192	0.411458	0.411458
11	4694837	T	C	159	0	159	0	102	76	178	0.426966	0.426966
11	4694862	T	C	158	0	158	0	100	70	170	0.411765	0.411765
11	4699191	A	T	132	0	132	0	120	83	203	0.408867	0.408867
11	4712293	T	C	132	0	132	0	98	67	165	0.406061	0.406061
11	4712492	G	C	132	0	132	0	96	64	160	0.4	0.4
11	4712657	T	C	132	0	132	0	98	68	166	0.409639	0.409639
11	4728416	T	G	132	0	132	0	101	71	172	0.412791	0.412791
11	4728506	A	G	132	0	132	0	95	69	164	0.420732	0.420732
11	4947286	T	G	164	0	164	0	103	78	181	0.430939	0.430939
11	4947543	A	G	164	0	164	0	120	86	206	0.417476	0.417476
11	4947550	A	G	164	0	164	0	120	85	205	0.414634	0.414634
11	4949908	G	T	143	0	143	0	94	67	161	0.416149	0.416149
11	4950027	A	G	151	0	151	0	76	85	161	0.52795	0.52795
11	4950094	T	C	144	0	144	0	91	69	160	0.43125	0.43125
11	4950102	A	G	144	0	144	0	92	71	163	0.435583	0.435583
11	4950122	A	G	144	0	144	0	101	71	172	0.412791	0.412791
11	4950272	C	A	160	0	160	0	124	85	209	0.406699	0.406699
11	4954670	G	C	138	0	138	0	99	74	173	0.427746	0.427746
11	4955174	C	T	166	0	166	0	106	71	177	0.40113	0.40113
11	4955356	A	C	163	0	163	0	106	74	180	0.411111	0.411111
11	4955382	C	T	163	0	163	0	102	72	174	0.413793	0.413793
11	4955384	T	A	163	0	163	0	103	71	174	0.408046	0.408046
11	4960576	T	A	157	0	157	0	85	67	152	0.440789	0.440789
11	4960580	T	A	157	0	157	0	86	67	153	0.437908	0.437908
11	4960593	T	G	157	0	157	0	86	69	155	0.445161	0.445161
11	4960780	C	T	153	0	153	0	89	64	153	0.418301	0.418301
11	4961729	G	T	134	0	134	0	88	67	155	0.432258	0.432258
11	4961770	G	A	134	0	134	0	96	76	172	0.44186	0.44186
11	4964885	G	A	148	0	148	0	100	69	169	0.408284	0.408284
11	4965570	G	A	126	0	126	0	99	70	169	0.414201	0.414201
11	4965630	T	C	126	0	126	0	72	59	131	0.450382	0.450382
11	4965653	T	G	126	0	126	0	78	61	139	0.438849	0.438849
11	4965693	A	G	127	0	127	0	65	56	121	0.46281	0.46281
11	4965695	G	T	127	0	127	0	65	56	121	0.46281	0.46281
11	4967132	A	G	122	0	122	0	88	62	150	0.413333	0.413333
11	4974350	T	G	132	0	132	0	106	78	184	0.423913	0.423913
11	5004687	A	T	140	0	140	0	80	56	136	0.411765	0.411765
11	5004779	A	G	135	0	135	0	75	50	125	0.4	0.4
11	5131415	C	T	157	0	157	0	101	71	172	0.412791	0.412791
11	5131727	G	A	154	0	154	0	99	71	170	0.417647	0.417647
11	5133023	A	G	152	0	152	0	99	75	174	0.431034	0.431034
11	5134577	T	C	83	0	83	0	72	75	147	0.510204	0.510204
11	5134592	T	C	83	0	83	0	66	77	143	0.538462	0.538462
11	5134599	A	T	83	0	83	0	61	76	137	0.554745	0.554745
11	5134668	A	G	143	0	143	0	55	68	123	0.552846	0.552846
11	5134699	T	C	145	0	145	0	66	74	140	0.528571	0.528571
11	5136216	A	G	153	0	153	0	89	60	149	0.402685	0.402685
11	5136248	C	A	153	0	153	0	95	67	162	0.41358	0.41358
11	5140361	G	A	167	0	167	0	85	62	147	0.421769	0.421769
11	5145058	C	A	117	0	117	0	92	62	154	0.402597	0.402597
11	5145167	G	A	148	0	148	0	113	77	190	0.405263	0.405263
11	5160010	A	G	169	0	169	0	120	81	201	0.402985	0.402985
11	5160528	T	A	117	0	117	0	103	71	174	0.408046	0.408046
11	5160539	T	C	117	0	117	0	101	68	169	0.402367	0.402367
11	5160598	C	T	117	0	117	0	100	67	167	0.401198	0.401198
11	5162484	C	T	153	0	153	0	103	75	178	0.421348	0.421348
11	5162487	G	A	153	0	153	0	102	74	176	0.420455	0.420455
11	5162724	T	C	154	0	154	0	104	71	175	0.405714	0.405714
11	5162744	A	T	154	0	154	0	106	74	180	0.411111	0.411111
11	5171542	C	T	138	0	138	0	123	84	207	0.405797	0.405797
11	5189149	C	T	161	0	161	0	118	79	197	0.401015	0.401015
11	5189159	T	G	161	0	161	0	113	79	192	0.411458	0.411458
11	5190804	T	G	124	0	124	0	102	71	173	0.410405	0.410405
11	5190805	C	T	124	0	124	0	103	71	174	0.408046	0.408046
11	5190815	C	T	124	0	124	0	102	73	175	0.417143	0.417143
11	5190816	C	G	124	0	124	0	100	73	173	0.421965	0.421965
11	5190832	C	T	124	0	124	0	99	66	165	0.4	0.4
11	5190889	A	G	124	0	124	0	81	61	142	0.429577	0.429577
11	5190918	T	C	124	0	124	0	83	68	151	0.450331	0.450331
11	5190927	G	T	124	0	124	0	84	65	149	0.436242	0.436242
11	5190994	A	G	124	0	124	0	90	76	166	0.457831	0.457831
11	5191017	C	G	124	0	124	0	100	82	182	0.450549	0.450549
11	5191051	A	C	154	0	154	0	104	84	188	0.446809	0.446809
11	5191080	T	C	161	0	161	0	103	80	183	0.437158	0.437158
11	5191118	A	G	161	0	161	0	99	84	183	0.459016	0.459016
11	5191137	G	A	159	0	159	0	108	88	196	0.44898	0.44898
11	5191195	G	C	172	0	172	0	109	75	184	0.407609	0.407609
11	5191226	G	C	174	0	174	0	110	74	184	0.402174	0.402174
11	5191948	T	A	145	0	145	0	107	73	180	0.405556	0.405556
11	5191969	A	G	145	0	145	0	106	77	183	0.420765	0.420765
11	5192037	T	G	145	0	145	0	107	84	191	0.439791	0.439791
11	5192044	T	C	145	0	145	0	111	78	189	0.412698	0.412698
11	5192063	A	C	145	0	145	0	109	74	183	0.404372	0.404372
11	5192208	T	C	145	0	145	0	109	73	182	0.401099	0.401099
11	5193908	G	A	140	0	140	0	112	75	187	0.40107	0.40107
11	5193946	G	T	140	0	140	0	101	69	170	0.405882	0.405882
11	5196820	A	T	155	0	155	0	95	68	163	0.417178	0.417178
11	5199227	T	C	170	0	170	0	90	78	168	0.464286	0.464286
11	5199314	C	G	170	0	170	0	96	81	177	0.457627	0.457627
11	5199332	C	T	170	0	170	0	95	77	172	0.447674	0.447674
11	5199333	G	T	170	0	170	0	96	77	173	0.445087	0.445087
11	5199351	T	A	170	0	170	0	92	74	166	0.445783	0.445783
11	5199436	G	A	170	0	170	0	93	68	161	0.42236	0.42236
11	5199462	G	C	170	0	170	0	90	65	155	0.419355	0.419355
11	5199466	T	C	170	0	170	0	89	65	154	0.422078	0.422078
11	5199478	C	T	170	0	170	0	91	65	156	0.416667	0.416667
11	5200823	G	T	116	0	116	0	87	62	149	0.416107	0.416107
11	5200877	C	G	116	0	116	0	89	66	155	0.425806	0.425806
11	5200878	C	A	116	0	116	0	90	65	155	0.419355	0.419355
11	5200892	C	T	116	0	116	0	93	66	159	0.415094	0.415094
11	5202656	T	C	152	0	152	0	107	78	185	0.421622	0.421622
11	5202782	A	G	152	0	152	0	100	67	167	0.401198	0.401198
11	5209163	T	G	137	0	137	0	94	69	163	0.423313	0.423313
11	5209165	G	T	137	0	137	0	94	68	162	0.419753	0.419753
11	5209285	C	T	136	0	136	0	99	66	165	0.4	0.4
11	5213809	C	A	112	0	112	0	86	60	146	0.410959	0.410959
11	5213932	C	T	112	0	112	0	91	72	163	0.441718	0.441718
11	5213990	T	C	112	0	112	0	81	76	157	0.484076	0.484076
11	5225866	A	C	58	0	58	0	103	73	176	0.414773	0.414773
11	5225883	A	T	58	0	58	0	99	69	168	0.410714	0.410714
11	5225912	C	G	58	0	58	0	90	63	153	0.411765	0.411765
11	5225917	T	G	58	0	58	0	90	65	155	0.419355	0.419355
11	5234856	C	T	147	0	147	0	115	83	198	0.419192	0.419192
11	5253179	C	T	154	0	154	0	108	75	183	0.409836	0.409836
11	5254068	G	A	145	0	145	0	98	66	164	0.402439	0.402439
11	5254111	A	G	145	0	145	0	97	71	168	0.422619	0.422619
11	5262365	G	C	172	0	172	0	106	76	182	0.417582	0.417582
11	5268858	T	A	136	0	136	0	81	55	136	0.404412	0.404412
11	5284632	T	G	145	0	145	0	93	67	160	0.41875	0.41875
11	5284713	A	T	176	0	176	0	95	82	177	0.463277	0.463277
11	5284784	T	C	159	0	159	0	104	71	175	0.405714	0.405714
11	5286804	G	T	162	0	162	0	100	73	173	0.421965	0.421965
11	5286845	C	T	162	0	162	0	103	75	178	0.421348	0.421348
11	5286926	A	T	162	0	162	0	102	69	171	0.403509	0.403509
11	5295895	C	A	199	0	199	0	118	85	203	0.418719	0.418719
11	5295913	A	G	199	0	199	0	121	85	206	0.412621	0.412621
11	5295935	A	C	199	0	199	0	127	86	213	0.403756	0.403756
11	5296146	C	T	157	0	157	0	111	82	193	0.42487	0.42487
11	5296451	A	G	161	0	161	0	105	77	182	0.423077	0.423077
11	5355747	T	C	135	0	135	0	100	76	176	0.431818	0.431818
11	5356196	T	C	177	0	177	0	84	60	144	0.416667	0.416667
11	5356320	T	C	160	0	160	0	95	65	160	0.40625	0.40625
11	5356323	C	G	160	0	160	0	93	66	159	0.415094	0.415094
11	5356386	G	A	160	0	160	0	110	78	188	0.414894	0.414894
11	5356404	A	T	160	0	160	0	115	80	195	0.410256	0.410256
11	5356420	T	C	160	0	160	0	116	80	196	0.408163	0.408163
11	5356421	G	A	160	0	160	0	116	81	197	0.411168	0.411168
11	5356460	A	G	160	0	160	0	110	79	189	0.417989	0.417989
11	5356471	T	C	160	0	160	0	114	77	191	0.403141	0.403141
11	5356492	A	C	160	0	160	0	105	78	183	0.42623	0.42623
11	5356513	A	C	160	0	160	0	106	76	182	0.417582	0.417582
11	5356530	C	T	160	0	160	0	106	71	177	0.40113	0.40113
11	5358472	C	T	145	0	145	0	105	70	175	0.4	0.4
11	5378588	A	G	125	0	125	0	96	66	162	0.407407	0.407407
11	5381742	C	T	179	0	179	0	82	61	143	0.426573	0.426573
11	5381766	T	C	179	0	179	0	90	68	158	0.43038	0.43038
11	5381802	C	T	179	0	179	0	90	67	157	0.426752	0.426752
11	5382003	T	C	157	0	157	0	120	80	200	0.4	0.4
11	5388098	A	T	157	0	157	0	90	62	152	0.407895	0.407895
11	5388102	C	T	157	0	157	0	91	61	152	0.401316	0.401316
11	5388165	C	T	163	0	163	0	99	68	167	0.407186	0.407186
11	5388913	C	A	154	0	154	0	95	70	165	0.424242	0.424242
11	5388919	T	C	160	0	160	0	96	70	166	0.421687	0.421687
11	5388928	A	C	159	0	159	0	91	75	166	0.451807	0.451807
11	5388940	C	G	142	0	142	0	92	73	165	0.442424	0.442424
11	5388942	C	T	142	0	142	0	91	73	164	0.445122	0.445122
11	5394068	A	G	146	0	146	0	92	67	159	0.421384	0.421384
11	5394075	A	C	146	0	146	0	99	67	166	0.403614	0.403614
11	5394100	A	G	141	0	141	0	93	62	155	0.4	0.4
11	5400666	G	A	133	0	133	0	91	68	159	0.427673	0.427673
11	5403672	C	T	149	0	149	0	94	68	162	0.419753	0.419753
11	5403703	C	T	149	0	149	0	100	67	167	0.401198	0.401198
11	5403722	A	T	149	0	149	0	100	72	172	0.418605	0.418605
11	5403723	A	T	149	0	149	0	100	72	172	0.418605	0.418605
11	5404594	A	T	163	0	163	0	108	72	180	0.4	0.4
11	5406837	G	A	143	0	143	0	102	80	182	0.43956	0.43956
11	5406881	T	A	143	0	143	0	90	75	165	0.454545	0.454545
11	5410183	A	G	126	0	126	0	123	86	209	0.411483	0.411483
11	5410191	T	C	126	0	126	0	124	90	214	0.420561	0.420561
11	5410230	A	G	126	0	126	0	125	85	210	0.404762	0.404762
11	5411342	G	A	124	0	124	0	96	70	166	0.421687	0.421687
11	5411366	G	A	124	0	124	0	99	69	168	0.410714	0.410714
11	5411435	C	G	124	0	124	0	99	67	166	0.403614	0.403614
11	5411475	C	T	124	0	124	0	98	76	174	0.436782	0.436782
11	5411504	G	T	124	0	124	0	102	79	181	0.436464	0.436464
11	5411526	G	T	124	0	124	0	102	75	177	0.423729	0.423729
11	5411570	G	C	124	0	124	0	102	76	178	0.426966	0.426966
11	5411578	A	G	124	0	124	0	102	76	178	0.426966	0.426966
11	5415432	G	T	143	0	143	0	101	78	179	0.435754	0.435754
11	5415488	A	G	148	0	148	0	103	69	172	0.401163	0.401163
11	5416582	A	C	152	0	152	0	82	59	141	0.41844	0.41844
11	5416588	T	C	152	0	152	0	87	59	146	0.40411	0.40411
11	5419550	A	G	143	0	143	0	99	73	172	0.424419	0.424419
11	5419570	C	A	143	0	143	0	95	70	165	0.424242	0.424242
11	5419582	C	T	143	0	143	0	102	71	173	0.410405	0.410405
11	5419671	T	C	141	0	141	0	103	69	172	0.401163	0.401163
11	5421468	C	T	146	0	146	0	96	82	178	0.460674	0.460674
11	5421494	C	G	146	0	146	0	113	77	190	0.405263	0.405263
11	5421725	T	A	148	0	148	0	115	81	196	0.413265	0.413265
11	5421797	C	T	148	0	148	0	97	71	168	0.422619	0.422619
11	5421851	T	A	148	0	148	0	100	67	167	0.401198	0.401198
11	5421877	C	T	148	0	148	0	89	60	149	0.402685	0.402685
11	5426909	T	A	153	0	153	0	102	76	178	0.426966	0.426966
11	5426923	C	T	126	0	126	0	97	73	170	0.429412	0.429412
11	5429648	T	C	133	0	133	0	96	80	176	0.454545	0.454545
11	5441946	A	G	141	0	141	0	112	80	192	0.416667	0.416667
11	5441950	A	G	141	0	141	0	111	81	192	0.421875	0.421875
11	5441964	A	G	141	0	141	0	107	80	187	0.427807	0.427807
11	5445711	G	A	169	0	169	0	111	86	197	0.436548	0.436548
11	5445754	A	T	169	0	169	0	115	89	204	0.436275	0.436275
11	5447997	G	C	155	0	155	0	96	72	168	0.428571	0.428571
11	5448220	C	T	145	0	145	0	89	67	156	0.429487	0.429487
11	5448256	C	T	145	0	145	0	93	67	160	0.41875	0.41875
11	5453182	A	C	168	0	168	0	100	79	179	0.441341	0.441341
11	5453183	G	T	168	0	168	0	100	77	177	0.435028	0.435028
11	5453192	T	C	168	0	168	0	101	81	182	0.445055	0.445055
11	5453205	G	A	168	0	168	0	98	80	178	0.449438	0.449438
11	5453278	A	T	165	0	165	0	91	62	153	0.405229	0.405229
11	5453336	A	G	161	0	161	0	96	64	160	0.4	0.4
11	5457886	G	C	112	0	112	0	107	72	179	0.402235	0.402235
11	5457989	A	C	112	0	112	0	102	68	170	0.4	0.4
11	5459808	T	C	114	0	114	0	80	64	144	0.444444	0.444444
11	5459816	A	G	114	0	114	0	80	64	144	0.444444	0.444444
11	5459830	G	A	114	0	114	0	80	67	147	0.455782	0.455782
11	5459855	A	G	114	0	114	0	90	61	151	0.403974	0.403974
11	5459883	A	G	114	0	114	0	92	65	157	0.414013	0.414013
11	5459892	A	G	114	0	114	0	97	65	162	0.401235	0.401235
11	5460003	T	A	114	0	114	0	101	69	170	0.405882	0.405882
11	5460011	G	C	114	0	114	0	104	74	178	0.41573	0.41573
11	5460022	G	A	114	0	114	0	101	75	176	0.426136	0.426136
11	5460396	C	A	155	0	155	0	114	77	191	0.403141	0.403141
11	5460416	T	G	155	0	155	0	116	78	194	0.402062	0.402062
11	5468833	T	C	135	0	135	0	90	61	151	0.403974	0.403974
11	5468935	A	T	135	0	135	0	86	65	151	0.430464	0.430464
11	5470215	G	A	147	0	147	0	101	79	180	0.438889	0.438889
11	5470217	T	G	147	0	147	0	100	81	181	0.447514	0.447514
11	5473520	T	C	158	0	158	0	91	67	158	0.424051	0.424051
11	5474782	T	C	130	0	130	0	98	66	164	0.402439	0.402439
11	5481900	T	A	177	0	177	0	121	89	210	0.42381	0.42381
11	5481918	G	A	177	0	177	0	116	86	202	0.425743	0.425743
11	5481927	T	C	177	0	177	0	111	88	199	0.442211	0.442211
11	5481932	C	G	177	0	177	0	114	84	198	0.424242	0.424242
11	5481986	C	G	177	0	177	0	93	82	175	0.468571	0.468571
11	5481990	A	T	177	0	177	0	95	82	177	0.463277	0.463277
11	5481998	T	C	177	0	177	0	103	80	183	0.437158	0.437158
11	5498424	G	A	148	0	148	0	93	63	156	0.403846	0.403846
11	5501098	T	G	128	0	128	0	94	69	163	0.423313	0.423313
11	5501209	T	C	128	0	128	0	101	69	170	0.405882	0.405882
11	5501890	A	G	149	0	149	0	102	68	170	0.4	0.4
11	5503072	T	G	130	0	130	0	117	81	198	0.409091	0.409091
11	5505413	T	A	138	0	138	0	100	71	171	0.415205	0.415205
11	5506538	C	T	139	0	139	0	82	58	140	0.414286	0.414286
11	5506545	A	C	139	0	139	0	82	59	141	0.41844	0.41844
11	5506557	G	A	139	0	139	0	80	55	135	0.407407	0.407407
11	5516543	G	C	138	0	138	0	114	76	190	0.4	0.4
11	5516550	G	A	138	0	138	0	112	76	188	0.404255	0.404255
11	5516567	A	G	138	0	138	0	113	76	189	0.402116	0.402116
11	5526575	C	T	148	0	148	0	86	65	151	0.430464	0.430464
11	5526597	C	A	134	0	134	0	94	64	158	0.405063	0.405063
11	5526617	C	T	134	0	134	0	89	62	151	0.410596	0.410596
11	5527043	T	A	134	0	134	0	93	62	155	0.4	0.4
11	5527047	T	C	134	0	134	0	86	63	149	0.422819	0.422819
11	5527050	T	C	134	0	134	0	88	61	149	0.409396	0.409396
11	5528421	A	G	144	0	144	0	100	68	168	0.404762	0.404762
11	5528430	A	C	144	0	144	0	98	75	173	0.433526	0.433526
11	5528431	C	A	144	0	144	0	98	75	173	0.433526	0.433526
11	5528441	A	C	144	0	144	0	96	70	166	0.421687	0.421687
11	5528444	T	A	144	0	144	0	96	70	166	0.421687	0.421687
11	5528479	G	A	144	0	144	0	97	74	171	0.432749	0.432749
11	5528483	A	C	144	0	144	0	95	74	169	0.43787	0.43787
11	5528508	C	T	144	0	144	0	88	74	162	0.45679	0.45679
11	5530417	C	T	132	0	132	0	87	61	148	0.412162	0.412162
11	5530421	C	T	132	0	132	0	85	61	146	0.417808	0.417808
11	5530423	T	A	132	0	132	0	84	63	147	0.428571	0.428571
11	5530427	T	A	132	0	132	0	83	62	145	0.427586	0.427586
11	5530428	A	T	132	0	132	0	82	62	144	0.430556	0.430556
11	5530441	C	A	132	0	132	0	78	62	140	0.442857	0.442857
11	5530442	A	G	132	0	132	0	78	62	140	0.442857	0.442857
11	5531901	G	T	142	0	142	0	110	88	198	0.444444	0.444444
11	5531929	C	T	142	0	142	0	104	89	193	0.46114	0.46114
11	5531969	A	G	151	0	151	0	101	76	177	0.429379	0.429379
11	5531988	T	A	151	0	151	0	99	80	179	0.446927	0.446927
11	5532003	G	A	151	0	151	0	98	84	182	0.461538	0.461538
11	5532008	T	C	151	0	151	0	98	84	182	0.461538	0.461538
11	5532026	G	A	151	0	151	0	99	85	184	0.461957	0.461957
11	5532027	A	G	151	0	151	0	99	86	185	0.464865	0.464865
11	5532035	C	A	151	0	151	0	98	89	187	0.475936	0.475936
11	5532041	G	T	151	0	151	0	102	91	193	0.471503	0.471503
11	5532959	A	C	146	0	146	0	117	79	196	0.403061	0.403061
11	5533135	G	A	146	0	146	0	102	81	183	0.442623	0.442623
11	5533136	G	A	146	0	146	0	102	81	183	0.442623	0.442623
11	5533200	T	C	146	0	146	0	92	81	173	0.468208	0.468208
11	5533244	A	G	146	0	146	0	90	67	157	0.426752	0.426752
11	5533261	C	T	146	0	146	0	90	61	151	0.403974	0.403974
11	5533295	T	C	133	0	133	0	90	64	154	0.415584	0.415584
11	5533301	T	G	133	0	133	0	93	65	158	0.411392	0.411392
11	5533303	T	C	133	0	133	0	95	65	160	0.40625	0.40625
11	5533716	G	T	138	0	138	0	92	71	163	0.435583	0.435583
11	5533717	C	G	138	0	138	0	91	71	162	0.438272	0.438272
11	5537077	G	T	147	0	147	0	107	76	183	0.415301	0.415301
11	5537726	G	C	137	0	137	0	104	79	183	0.431694	0.431694
11	5537765	A	T	137	0	137	0	105	74	179	0.413408	0.413408
11	5537767	A	T	137	0	137	0	104	71	175	0.405714	0.405714
11	5537781	C	T	137	0	137	0	102	70	172	0.406977	0.406977
11	5537894	G	C	113	0	113	0	94	66	160	0.4125	0.4125
11	5539462	A	G	139	0	139	0	108	76	184	0.413043	0.413043
11	5539504	G	A	139	0	139	0	101	73	174	0.41954	0.41954
11	5544822	A	G	124	0	124	0	83	74	157	0.471338	0.471338
11	5545267	A	G	124	0	124	0	111	78	189	0.412698	0.412698
11	5549662	A	G	149	0	149	0	82	57	139	0.410072	0.410072
11	5549682	C	T	149	0	149	0	82	59	141	0.41844	0.41844
11	5549728	T	G	149	0	149	0	84	67	151	0.443709	0.443709
11	5549743	T	C	149	0	149	0	90	65	155	0.419355	0.419355
11	5550997	C	T	139	0	139	0	92	69	161	0.428571	0.428571
11	5551042	A	G	139	0	139	0	91	71	162	0.438272	0.438272
11	5551098	C	T	139	0	139	0	93	73	166	0.439759	0.439759
11	5551201	A	C	144	0	144	0	95	65	160	0.40625	0.40625
11	5556559	T	G	128	0	128	0	100	69	169	0.408284	0.408284
11	5557115	G	A	140	0	140	0	97	71	168	0.422619	0.422619
11	5567917	G	A	125	0	125	0	78	66	144	0.458333	0.458333
11	5567927	A	T	125	0	125	0	80	66	146	0.452055	0.452055
11	5567940	C	A	125	0	125	0	84	64	148	0.432432	0.432432
11	5568740	T	A	163	0	163	0	96	74	170	0.435294	0.435294
11	5568761	C	T	163	0	163	0	96	71	167	0.42515	0.42515
11	5568804	G	C	163	0	163	0	97	75	172	0.436047	0.436047
11	5568825	G	T	163	0	163	0	97	67	164	0.408537	0.408537
11	5583150	T	G	141	0	141	0	112	79	191	0.413613	0.413613
11	5583197	G	A	141	0	141	0	102	80	182	0.43956	0.43956
11	5584460	T	G	161	0	161	0	100	73	173	0.421965	0.421965
11	5584481	G	C	161	0	161	0	100	73	173	0.421965	0.421965
11	5586918	A	G	138	0	138	0	106	77	183	0.420765	0.420765
11	5618931	T	C	68	0	68	0	88	65	153	0.424837	0.424837
11	5619598	G	T	153	0	153	0	100	70	170	0.411765	0.411765
11	5621205	A	G	156	0	156	0	105	73	178	0.410112	0.410112
11	5622649	G	C	157	0	157	0	102	69	171	0.403509	0.403509
11	5623629	A	G	141	0	141	0	110	74	184	0.402174	0.402174
11	5624134	T	A	163	0	163	0	89	60	149	0.402685	0.402685
11	5625020	A	G	135	0	135	0	87	61	148	0.412162	0.412162
11	5625021	C	T	135	0	135	0	87	61	148	0.412162	0.412162
11	5625038	T	C	135	0	135	0	96	68	164	0.414634	0.414634
11	5625051	T	A	135	0	135	0	94	72	166	0.433735	0.433735
11	5625063	T	A	135	0	135	0	97	70	167	0.419162	0.419162
11	5625067	T	A	135	0	135	0	99	70	169	0.414201	0.414201
11	5625932	T	C	138	0	138	0	98	76	174	0.436782	0.436782
11	5630031	T	A	128	0	128	0	92	75	167	0.449102	0.449102
11	5630032	A	C	128	0	128	0	92	76	168	0.452381	0.452381
11	5630045	G	C	128	0	128	0	90	81	171	0.473684	0.473684
11	5630047	C	G	128	0	128	0	91	80	171	0.467836	0.467836
11	5630057	A	T	128	0	128	0	92	71	163	0.435583	0.435583
11	5630058	C	A	128	0	128	0	93	71	164	0.432927	0.432927
11	5630068	C	T	128	0	128	0	93	71	164	0.432927	0.432927
11	5630077	A	G	128	0	128	0	95	67	162	0.41358	0.41358
11	5630104	C	T	128	0	128	0	106	74	180	0.411111	0.411111
11	5632168	T	A	131	0	131	0	97	66	163	0.404908	0.404908
11	5632813	G	C	134	0	134	0	107	72	179	0.402235	0.402235
11	5642275	A	C	125	0	125	0	75	61	136	0.448529	0.448529
11	5642277	T	C	125	0	125	0	75	60	135	0.444444	0.444444
11	5642282	C	T	125	0	125	0	76	59	135	0.437037	0.437037
11	5642651	T	C	136	0	136	0	75	66	141	0.468085	0.468085
11	5642678	A	G	136	0	136	0	75	64	139	0.460432	0.460432
11	5642823	A	G	145	0	145	0	97	73	170	0.429412	0.429412
11	5642921	T	G	145	0	145	0	113	81	194	0.417526	0.417526
11	5643355	A	C	153	0	153	0	120	82	202	0.405941	0.405941
11	5643843	A	G	121	0	121	0	98	67	165	0.406061	0.406061
11	5643866	C	T	121	0	121	0	102	71	173	0.410405	0.410405
11	5643880	A	G	121	0	121	0	107	79	186	0.424731	0.424731
11	5643899	T	A	121	0	121	0	103	75	178	0.421348	0.421348
11	5643900	A	T	121	0	121	0	103	74	177	0.418079	0.418079
11	5643938	C	A	121	0	121	0	102	69	171	0.403509	0.403509
11	5643939	T	A	121	0	121	0	103	69	172	0.401163	0.401163
11	5644516	G	T	138	0	138	0	106	82	188	0.43617	0.43617
11	5644539	T	C	138	0	138	0	100	87	187	0.465241	0.465241
11	5644565	T	C	138	0	138	0	102	90	192	0.46875	0.46875
11	5644586	C	T	138	0	138	0	113	79	192	0.411458	0.411458
11	5644622	T	C	138	0	138	0	116	78	194	0.402062	0.402062
11	5644626	G	A	138	0	138	0	121	81	202	0.40099	0.40099
11	5644633	C	A	138	0	138	0	118	83	201	0.412935	0.412935
11	5644643	C	A	138	0	138	0	119	82	201	0.40796	0.40796
11	5644644	T	A	138	0	138	0	117	82	199	0.41206	0.41206
11	5645907	T	C	136	0	136	0	113	80	193	0.414508	0.414508
11	5645911	G	C	136	0	136	0	112	79	191	0.413613	0.413613
11	5648097	T	G	158	0	158	0	90	70	160	0.4375	0.4375
11	5648115	G	A	158	0	158	0	97	69	166	0.415663	0.415663
11	5648130	C	G	158	0	158	0	95	68	163	0.417178	0.417178
11	5648137	T	C	158	0	158	0	92	67	159	0.421384	0.421384
11	5648244	T	A	174	0	174	0	100	70	170	0.411765	0.411765
11	5648251	G	C	166	0	166	0	99	74	173	0.427746	0.427746
11	5648261	A	C	166	0	166	0	96	75	171	0.438596	0.438596
11	5648302	A	C	166	0	166	0	105	80	185	0.432432	0.432432
11	5648315	A	G	166	0	166	0	116	81	197	0.411168	0.411168
11	5648385	C	T	166	0	166	0	130	91	221	0.411765	0.411765
11	5653229	T	C	141	0	141	0	100	82	182	0.450549	0.450549
11	5653247	G	C	141	0	141	0	99	79	178	0.44382	0.44382
11	5653364	T	A	141	0	141	0	98	82	180	0.455556	0.455556
11	5653388	T	C	141	0	141	0	97	76	173	0.439306	0.439306
11	5653412	C	T	141	0	141	0	88	74	162	0.45679	0.45679
11	5653475	G	A	141	0	141	0	99	74	173	0.427746	0.427746
11	5653511	G	A	141	0	141	0	109	76	185	0.410811	0.410811
11	5654387	T	C	138	0	138	0	110	74	184	0.402174	0.402174
11	5654424	G	A	138	0	138	0	103	72	175	0.411429	0.411429
11	5654498	T	G	138	0	138	0	98	68	166	0.409639	0.409639
11	5655532	A	T	138	0	138	0	117	84	201	0.41791	0.41791
11	5655597	A	T	138	0	138	0	109	77	186	0.413978	0.413978
11	5663489	C	T	134	0	134	0	107	72	179	0.402235	0.402235
11	5663502	A	G	134	0	134	0	104	75	179	0.418994	0.418994
11	5663540	A	G	134	0	134	0	96	76	172	0.44186	0.44186
11	5663541	G	T	134	0	134	0	96	75	171	0.438596	0.438596
11	5663545	A	G	134	0	134	0	96	74	170	0.435294	0.435294
11	5663547	C	T	134	0	134	0	97	72	169	0.426036	0.426036
11	5671834	G	A	109	0	109	0	93	63	156	0.403846	0.403846
11	5674503	A	G	177	0	177	0	115	88	203	0.433498	0.433498
11	5674512	C	T	177	0	177	0	110	86	196	0.438776	0.438776
11	5674540	T	A	177	0	177	0	104	78	182	0.428571	0.428571
11	5674855	A	T	157	0	157	0	107	72	179	0.402235	0.402235
11	5674869	T	A	157	0	157	0	104	70	174	0.402299	0.402299
11	5675321	G	A	152	0	152	0	105	70	175	0.4	0.4
11	5675328	A	G	152	0	152	0	105	70	175	0.4	0.4
11	5675382	A	T	152	0	152	0	105	74	179	0.413408	0.413408
11	5678950	T	C	157	0	157	0	96	71	167	0.42515	0.42515
11	5679013	A	G	172	0	172	0	97	67	164	0.408537	0.408537
11	5679100	A	G	172	0	172	0	100	75	175	0.428571	0.428571
11	5679104	A	G	144	0	144	0	98	75	173	0.433526	0.433526
11	5679859	T	C	152	0	152	0	111	79	190	0.415789	0.415789
11	5680923	G	C	152	0	152	0	96	80	176	0.454545	0.454545
11	5680928	A	G	152	0	152	0	99	82	181	0.453039	0.453039
11	5680929	A	G	152	0	152	0	101	82	183	0.448087	0.448087
11	5685185	G	T	151	0	151	0	104	75	179	0.418994	0.418994
11	5685783	C	T	150	0	150	0	91	66	157	0.420382	0.420382
11	5689564	T	C	121	0	121	0	93	62	155	0.4	0.4
11	5695579	C	G	153	0	153	0	114	76	190	0.4	0.4
11	5695969	T	C	125	0	125	0	93	62	155	0.4	0.4
11	5696275	T	C	125	0	125	0	104	71	175	0.405714	0.405714
11	5696287	T	C	125	0	125	0	104	71	175	0.405714	0.405714
11	5696313	C	T	125	0	125	0	98	69	167	0.413174	0.413174
11	5696324	G	A	125	0	125	0	93	63	156	0.403846	0.403846
11	5696371	T	C	125	0	125	0	84	60	144	0.416667	0.416667
11	5698032	A	G	122	0	122	0	97	67	164	0.408537	0.408537
11	5711397	T	G	158	0	158	0	97	74	171	0.432749	0.432749
11	5711744	G	A	161	0	161	0	100	67	167	0.401198	0.401198
11	5719740	T	C	144	0	144	0	86	80	166	0.481928	0.481928
11	5719747	A	T	144	0	144	0	90	78	168	0.464286	0.464286
11	5719763	A	G	144	0	144	0	88	74	162	0.45679	0.45679
11	5719793	A	T	144	0	144	0	97	68	165	0.412121	0.412121
11	5719947	C	T	144	0	144	0	103	69	172	0.401163	0.401163
11	5721449	T	A	148	0	148	0	101	68	169	0.402367	0.402367
11	5721451	C	G	148	0	148	0	98	67	165	0.406061	0.406061
11	5721460	G	A	148	0	148	0	100	70	170	0.411765	0.411765
11	5725358	T	G	142	0	142	0	95	65	160	0.40625	0.40625
11	5725359	A	C	142	0	142	0	95	66	161	0.409938	0.409938
11	5726700	G	A	124	0	124	0	93	67	160	0.41875	0.41875
11	5726704	T	C	124	0	124	0	92	67	159	0.421384	0.421384
11	5727274	G	A	136	0	136	0	87	62	149	0.416107	0.416107
11	5727303	A	G	136	0	136	0	76	52	128	0.40625	0.40625
11	5731323	A	C	161	0	161	0	100	67	167	0.401198	0.401198
11	5731324	A	G	161	0	161	0	98	66	164	0.402439	0.402439
11	5731327	G	A	161	0	161	0	99	67	166	0.403614	0.403614
11	5731377	G	C	161	0	161	0	105	72	177	0.40678	0.40678
11	5731541	C	A	141	0	141	0	116	83	199	0.417085	0.417085
11	5731547	A	G	141	0	141	0	110	81	191	0.424084	0.424084
11	5731562	T	A	141	0	141	0	104	85	189	0.449735	0.449735
11	5731671	C	G	141	0	141	0	111	79	190	0.415789	0.415789
11	5731677	C	G	141	0	141	0	111	74	185	0.4	0.4
11	5731871	A	T	131	0	131	0	101	79	180	0.438889	0.438889
11	5731954	A	G	131	0	131	0	99	73	172	0.424419	0.424419
11	5731963	G	A	131	0	131	0	101	69	170	0.405882	0.405882
11	5734777	G	A	149	0	149	0	96	68	164	0.414634	0.414634
11	5734779	C	T	149	0	149	0	99	69	168	0.410714	0.410714
11	5734790	A	C	149	0	149	0	101	69	170	0.405882	0.405882
11	5760682	G	A	166	0	166	0	85	60	145	0.413793	0.413793
11	5769559	C	A	134	0	134	0	112	77	189	0.407407	0.407407
11	5769586	A	C	134	0	134	0	114	76	190	0.4	0.4
11	5772840	T	A	114	0	114	0	80	62	142	0.43662	0.43662
11	5772843	A	G	114	0	114	0	81	62	143	0.433566	0.433566
11	5773610	T	C	140	0	140	0	72	50	122	0.409836	0.409836
11	5773619	T	A	140	0	140	0	76	51	127	0.401575	0.401575
11	5777369	A	G	161	0	161	0	100	78	178	0.438202	0.438202
11	5781871	T	C	162	0	162	0	101	77	178	0.432584	0.432584
11	5783030	G	A	131	0	131	0	96	77	173	0.445087	0.445087
11	5783093	C	T	131	0	131	0	103	69	172	0.401163	0.401163
11	5783157	T	G	131	0	131	0	98	67	165	0.406061	0.406061
11	5783396	T	C	142	0	142	0	92	65	157	0.414013	0.414013
11	5784992	G	C	141	0	141	0	110	76	186	0.408602	0.408602
11	5784999	C	G	141	0	141	0	111	76	187	0.406417	0.406417
11	5787101	A	G	171	0	171	0	94	64	158	0.405063	0.405063
11	5787298	A	G	144	0	144	0	99	77	176	0.4375	0.4375
11	5794966	T	C	165	0	165	0	121	87	208	0.418269	0.418269
11	5798566	A	G	142	0	142	0	96	72	168	0.428571	0.428571
11	5804013	T	C	144	0	144	0	105	70	175	0.4	0.4
11	5811943	T	G	136	0	136	0	94	65	159	0.408805	0.408805
11	5812039	G	A	136	0	136	0	94	67	161	0.416149	0.416149
11	5812063	G	A	136	0	136	0	88	66	154	0.428571	0.428571
11	5814583	C	T	165	0	165	0	96	65	161	0.403727	0.403727
11	5814777	G	C	155	0	155	0	112	77	189	0.407407	0.407407
11	5831599	A	C	126	0	126	0	99	67	166	0.403614	0.403614
11	5831776	A	G	126	0	126	0	110	75	185	0.405405	0.405405
11	5832057	G	C	126	0	126	0	98	69	167	0.413174	0.413174
11	5832546	A	G	155	0	155	0	98	73	171	0.426901	0.426901
11	5832642	G	A	155	0	155	0	101	76	177	0.429379	0.429379
11	5832726	T	A	155	0	155	0	113	80	193	0.414508	0.414508
11	5832748	A	G	155	0	155	0	109	83	192	0.432292	0.432292
11	5832759	T	C	155	0	155	0	111	89	200	0.445	0.445
11	5832788	A	T	171	0	171	0	116	95	211	0.450237	0.450237
11	5832816	G	C	171	0	171	0	119	84	203	0.413793	0.413793
11	5834915	A	C	150	0	150	0	103	69	172	0.401163	0.401163
11	5834921	A	G	150	0	150	0	99	72	171	0.421053	0.421053
11	5834973	T	G	150	0	150	0	101	76	177	0.429379	0.429379
11	5834981	C	T	150	0	150	0	102	78	180	0.433333	0.433333
11	5835031	C	G	168	0	168	0	106	78	184	0.423913	0.423913
11	5835037	G	C	168	0	168	0	108	78	186	0.419355	0.419355
11	5835038	C	T	168	0	168	0	109	76	185	0.410811	0.410811
11	5835910	G	A	173	0	173	0	103	78	181	0.430939	0.430939
11	5835957	T	C	173	0	173	0	90	76	166	0.457831	0.457831
11	5835988	A	G	173	0	173	0	94	71	165	0.430303	0.430303
11	5837966	A	G	136	0	136	0	88	60	148	0.405405	0.405405
11	5837969	A	G	136	0	136	0	89	61	150	0.406667	0.406667
11	5837988	G	A	136	0	136	0	88	63	151	0.417219	0.417219
11	5838071	A	G	136	0	136	0	90	73	163	0.447853	0.447853
11	5838148	T	G	136	0	136	0	108	76	184	0.413043	0.413043
11	5840888	T	C	121	0	121	0	93	64	157	0.407643	0.407643
11	5840892	T	C	121	0	121	0	93	64	157	0.407643	0.407643
11	5840902	G	T	121	0	121	0	89	66	155	0.425806	0.425806
11	5840912	G	A	121	0	121	0	93	63	156	0.403846	0.403846
11	5840926	C	T	121	0	121	0	88	68	156	0.435897	0.435897
11	5840927	C	T	121	0	121	0	89	68	157	0.433121	0.433121
11	5840950	G	C	121	0	121	0	88	64	152	0.421053	0.421053
11	5841012	A	C	121	0	121	0	83	64	147	0.435374	0.435374
11	5841015	A	G	121	0	121	0	84	65	149	0.436242	0.436242
11	5842443	C	G	150	0	150	0	108	77	185	0.416216	0.416216
11	5843000	A	G	144	0	144	0	107	83	190	0.436842	0.436842
11	5843007	A	G	144	0	144	0	104	79	183	0.431694	0.431694
11	5843106	T	C	144	0	144	0	109	80	189	0.42328	0.42328
11	5843142	G	T	144	0	144	0	109	84	193	0.435233	0.435233
11	5846202	G	A	127	0	127	0	90	63	153	0.411765	0.411765
11	5846259	C	A	145	0	145	0	100	67	167	0.401198	0.401198
11	5846270	G	A	145	0	145	0	103	69	172	0.401163	0.401163
11	5847565	T	C	141	0	141	0	85	61	146	0.417808	0.417808
11	5852191	G	A	142	0	142	0	105	75	180	0.416667	0.416667
11	5852195	T	C	164	0	164	0	102	75	177	0.423729	0.423729
11	5855473	T	C	138	0	138	0	96	66	162	0.407407	0.407407
11	5855474	A	G	138	0	138	0	97	65	162	0.401235	0.401235
11	5856860	T	C	158	0	158	0	117	79	196	0.403061	0.403061
11	5864396	G	A	156	0	156	0	108	76	184	0.413043	0.413043
11	5864404	A	G	148	0	148	0	106	78	184	0.423913	0.423913
11	5864410	T	C	148	0	148	0	106	81	187	0.433155	0.433155
11	5864502	G	A	148	0	148	0	107	84	191	0.439791	0.439791
11	5864947	A	T	137	0	137	0	92	64	156	0.410256	0.410256
11	5867599	G	A	144	0	144	0	98	69	167	0.413174	0.413174
11	5867668	T	C	144	0	144	0	94	70	164	0.426829	0.426829
11	5867712	C	A	144	0	144	0	92	69	161	0.428571	0.428571
11	5867747	G	A	144	0	144	0	89	74	163	0.453988	0.453988
11	5867755	A	G	144	0	144	0	90	68	158	0.43038	0.43038
11	5867776	A	G	144	0	144	0	83	65	148	0.439189	0.439189
11	5867799	A	T	144	0	144	0	80	68	148	0.459459	0.459459
11	5867800	C	A	144	0	144	0	79	68	147	0.462585	0.462585
11	5867899	C	G	141	0	141	0	96	66	162	0.407407	0.407407
11	5867932	G	T	141	0	141	0	93	70	163	0.429448	0.429448
11	5867939	G	A	141	0	141	0	95	67	162	0.41358	0.41358
11	5868032	G	C	159	0	159	0	99	74	173	0.427746	0.427746
11	5869678	C	G	125	0	125	0	114	87	201	0.432836	0.432836
11	5869725	A	T	125	0	125	0	109	79	188	0.420213	0.420213
11	5869826	C	T	125	0	125	0	105	72	177	0.40678	0.40678
11	5877185	C	T	125	0	125	0	109	78	187	0.417112	0.417112
11	5877204	C	T	125	0	125	0	110	80	190	0.421053	0.421053
11	5877212	T	A	125	0	125	0	110	77	187	0.411765	0.411765
11	5877220	C	T	125	0	125	0	111	78	189	0.412698	0.412698
11	5877228	G	T	125	0	125	0	111	77	188	0.409574	0.409574
11	5877229	C	T	125	0	125	0	111	78	189	0.412698	0.412698
11	5879593	A	G	151	0	151	0	105	76	181	0.41989	0.41989
11	5879948	T	C	166	0	166	0	99	76	175	0.434286	0.434286
11	5880607	C	T	155	0	155	0	115	78	193	0.404145	0.404145
11	5880615	A	C	155	0	155	0	112	75	187	0.40107	0.40107
11	5883795	T	C	154	0	154	0	119	82	201	0.40796	0.40796
11	5883797	A	G	154	0	154	0	118	81	199	0.407035	0.407035
11	5884373	A	T	129	0	129	0	97	75	172	0.436047	0.436047
11	5884418	A	T	131	0	131	0	98	69	167	0.413174	0.413174
11	5884426	T	C	131	0	131	0	98	69	167	0.413174	0.413174
11	5887083	C	A	138	0	138	0	101	76	177	0.429379	0.429379
11	5891236	T	G	146	0	146	0	90	69	159	0.433962	0.433962
11	5894724	A	T	128	0	128	0	108	76	184	0.413043	0.413043
11	5894745	T	C	141	0	141	0	104	78	182	0.428571	0.428571
11	5894749	A	G	141	0	141	0	100	79	179	0.441341	0.441341
11	5898330	C	T	136	0	136	0	96	65	161	0.403727	0.403727
11	5898336	C	T	136	0	136	0	99	66	165	0.4	0.4
11	5900612	A	G	142	0	142	0	100	74	174	0.425287	0.425287
11	5904539	T	C	128	0	128	0	104	70	174	0.402299	0.402299
11	5905293	G	C	127	0	127	0	103	72	175	0.411429	0.411429
11	5906596	T	C	146	0	146	0	97	76	173	0.439306	0.439306
11	5907108	T	C	166	0	166	0	96	70	166	0.421687	0.421687
11	5907198	A	T	166	0	166	0	100	68	168	0.404762	0.404762
11	5907310	G	A	157	0	157	0	99	71	170	0.417647	0.417647
11	5907316	T	C	147	0	147	0	96	72	168	0.428571	0.428571
11	5907331	T	A	147	0	147	0	92	70	162	0.432099	0.432099
11	5907355	T	C	147	0	147	0	92	69	161	0.428571	0.428571
11	5907427	G	C	147	0	147	0	101	68	169	0.402367	0.402367
11	5908117	G	C	130	0	130	0	116	79	195	0.405128	0.405128
11	5911603	G	A	156	0	156	0	119	80	199	0.40201	0.40201
11	5913606	T	C	114	0	114	0	94	70	164	0.426829	0.426829
11	5914259	T	C	134	0	134	0	112	90	202	0.445545	0.445545
11	5914414	T	A	134	0	134	0	109	74	183	0.404372	0.404372
11	5914415	C	A	134	0	134	0	109	74	183	0.404372	0.404372
11	5915118	A	G	136	0	136	0	111	75	186	0.403226	0.403226
11	5916092	G	T	145	0	145	0	91	63	154	0.409091	0.409091
11	5918849	A	G	127	0	127	0	104	73	177	0.412429	0.412429
11	5918871	G	T	127	0	127	0	102	79	181	0.436464	0.436464
11	5918963	G	A	127	0	127	0	102	88	190	0.463158	0.463158
11	5919074	C	T	127	0	127	0	102	70	172	0.406977	0.406977
11	5919254	C	A	127	0	127	0	107	72	179	0.402235	0.402235
11	5919257	A	T	127	0	127	0	106	71	177	0.40113	0.40113
11	5922233	C	T	135	0	135	0	125	90	215	0.418605	0.418605
11	5926144	A	G	139	0	139	0	105	79	184	0.429348	0.429348
11	5926189	G	T	139	0	139	0	101	84	185	0.454054	0.454054
11	5926245	T	C	139	0	139	0	88	74	162	0.45679	0.45679
11	5926261	G	A	139	0	139	0	92	78	170	0.458824	0.458824
11	5926289	A	G	139	0	139	0	102	79	181	0.436464	0.436464
11	5934174	A	T	135	0	135	0	94	66	160	0.4125	0.4125
11	5934382	T	C	139	0	139	0	99	71	170	0.417647	0.417647
11	5937267	A	G	121	0	121	0	81	60	141	0.425532	0.425532
11	5937309	A	G	131	0	131	0	82	63	145	0.434483	0.434483
11	5937440	G	T	120	0	120	0	88	62	150	0.413333	0.413333
11	5940090	T	C	125	0	125	0	118	79	197	0.401015	0.401015
11	5947067	C	A	143	0	143	0	111	95	206	0.461165	0.461165
11	5947077	G	T	143	0	143	0	114	92	206	0.446602	0.446602
11	5947170	T	A	143	0	143	0	99	102	201	0.507463	0.507463
11	5947216	G	A	143	0	143	0	107	93	200	0.465	0.465
11	5953154	G	C	138	0	138	0	91	62	153	0.405229	0.405229
11	5953155	C	T	138	0	138	0	90	61	151	0.403974	0.403974
11	5953162	G	A	138	0	138	0	87	61	148	0.412162	0.412162
11	5953195	G	T	138	0	138	0	84	61	145	0.42069	0.42069
11	5953233	T	C	138	0	138	0	80	57	137	0.416058	0.416058
11	5958576	G	A	98	0	98	0	76	58	134	0.432836	0.432836
11	5965759	A	T	132	0	132	0	94	80	174	0.45977	0.45977
11	5974011	T	C	142	0	142	0	88	60	148	0.405405	0.405405
11	5974018	G	C	142	0	142	0	87	61	148	0.412162	0.412162
11	5974039	A	C	142	0	142	0	86	65	151	0.430464	0.430464
11	5974066	C	T	145	0	145	0	83	59	142	0.415493	0.415493
11	5976720	A	C	141	0	141	0	108	74	182	0.406593	0.406593
11	5976744	C	A	141	0	141	0	102	69	171	0.403509	0.403509
11	5976960	C	T	167	0	167	0	92	63	155	0.406452	0.406452
11	5979151	C	T	147	0	147	0	113	85	198	0.429293	0.429293
11	5979152	A	C	147	0	147	0	112	85	197	0.431472	0.431472
11	5979214	A	G	147	0	147	0	114	79	193	0.409326	0.409326
11	5980698	C	T	130	0	130	0	120	85	205	0.414634	0.414634
11	5980713	G	C	130	0	130	0	123	82	205	0.4	0.4
11	5983940	C	T	151	0	151	0	78	66	144	0.458333	0.458333
11	5984013	G	A	151	0	151	0	89	72	161	0.447205	0.447205
11	5984910	T	C	120	0	120	0	107	74	181	0.40884	0.40884
11	5988182	T	C	134	0	134	0	93	68	161	0.42236	0.42236
11	5989729	T	C	170	0	170	0	110	81	191	0.424084	0.424084
11	5989751	G	A	170	0	170	0	105	75	180	0.416667	0.416667
11	5989765	A	G	170	0	170	0	109	77	186	0.413978	0.413978
11	5999900	G	A	133	0	133	0	75	60	135	0.444444	0.444444
11	5999916	A	G	133	0	133	0	79	57	136	0.419118	0.419118
11	6000003	T	C	133	0	133	0	87	58	145	0.4	0.4
11	6011231	G	C	103	0	103	0	112	76	188	0.404255	0.404255
11	6076377	T	A	135	0	135	0	92	63	155	0.406452	0.406452
11	6076542	A	G	135	0	135	0	87	62	149	0.416107	0.416107
11	6076607	T	C	135	0	135	0	85	62	147	0.421769	0.421769
11	6076621	T	C	135	0	135	0	80	64	144	0.444444	0.444444
11	6077612	G	T	135	0	135	0	86	60	146	0.410959	0.410959
11	6077770	G	A	135	0	135	0	83	59	142	0.415493	0.415493
11	6077838	A	C	135	0	135	0	90	60	150	0.4	0.4
11	6077864	T	A	135	0	135	0	91	61	152	0.401316	0.401316
11	6077974	A	T	135	0	135	0	83	57	140	0.407143	0.407143
11	6077982	T	A	135	0	135	0	83	59	142	0.415493	0.415493
11	6077992	C	T	135	0	135	0	83	56	139	0.402878	0.402878
11	6077999	C	T	135	0	135	0	79	58	137	0.423358	0.423358
11	6078000	T	A	135	0	135	0	79	57	136	0.419118	0.419118
11	6078002	G	A	135	0	135	0	81	57	138	0.413043	0.413043
11	6078004	C	G	135	0	135	0	82	57	139	0.410072	0.410072
11	6078013	A	G	135	0	135	0	83	59	142	0.415493	0.415493
11	6080295	C	A	142	0	142	0	116	78	194	0.402062	0.402062
11	6080303	T	C	142	0	142	0	112	78	190	0.410526	0.410526
11	6080383	C	T	145	0	145	0	109	74	183	0.404372	0.404372
11	6080526	C	T	145	0	145	0	95	65	160	0.40625	0.40625
11	6080541	A	G	145	0	145	0	101	71	172	0.412791	0.412791
11	6083224	A	C	164	0	164	0	95	94	189	0.497354	0.497354
11	6083247	G	A	164	0	164	0	100	92	192	0.479167	0.479167
11	6083757	T	G	138	0	138	0	103	73	176	0.414773	0.414773
11	6083835	C	T	138	0	138	0	100	71	171	0.415205	0.415205
11	6084071	G	A	140	0	140	0	98	68	166	0.409639	0.409639
11	6101637	T	G	132	0	132	0	88	87	175	0.497143	0.497143
11	6121465	G	C	139	0	139	0	100	75	175	0.428571	0.428571
11	6123495	C	T	137	0	137	0	84	58	142	0.408451	0.408451
11	6155782	G	A	126	0	126	0	97	85	182	0.467033	0.467033
11	6155789	G	A	126	0	126	0	98	79	177	0.446328	0.446328
11	6155815	A	C	126	0	126	0	99	77	176	0.4375	0.4375
11	6155918	G	A	126	0	126	0	91	71	162	0.438272	0.438272
11	6156031	G	A	126	0	126	0	100	69	169	0.408284	0.408284
11	6156081	A	T	126	0	126	0	105	76	181	0.41989	0.41989
11	6156152	G	A	126	0	126	0	97	73	170	0.429412	0.429412
11	6156213	T	A	126	0	126	0	98	68	166	0.409639	0.409639
11	6156715	A	T	126	0	126	0	98	69	167	0.413174	0.413174
11	6158752	G	A	140	0	140	0	94	71	165	0.430303	0.430303
11	6158810	C	T	140	0	140	0	98	82	180	0.455556	0.455556
11	6158820	G	A	140	0	140	0	102	82	184	0.445652	0.445652
11	6158878	A	G	140	0	140	0	114	80	194	0.412371	0.412371
11	6159335	C	T	144	0	144	0	107	73	180	0.405556	0.405556
11	6161074	A	C	115	0	115	0	98	70	168	0.416667	0.416667
11	6161092	C	A	115	0	115	0	97	68	165	0.412121	0.412121
11	6161094	A	T	115	0	115	0	95	69	164	0.420732	0.420732
11	6161110	T	C	115	0	115	0	95	65	160	0.40625	0.40625
11	6161527	C	T	115	0	115	0	91	67	158	0.424051	0.424051
11	6161533	T	C	115	0	115	0	92	70	162	0.432099	0.432099
11	6161553	A	T	115	0	115	0	101	73	174	0.41954	0.41954
11	6161579	G	A	115	0	115	0	99	76	175	0.434286	0.434286
11	6161595	A	G	115	0	115	0	97	76	173	0.439306	0.439306
11	6161633	G	C	115	0	115	0	102	83	185	0.448649	0.448649
11	6161680	T	A	115	0	115	0	111	77	188	0.409574	0.409574
11	6162953	C	T	138	0	138	0	89	69	158	0.436709	0.436709
11	6162977	G	A	138	0	138	0	95	65	160	0.40625	0.40625
11	6167954	A	T	133	0	133	0	91	66	157	0.420382	0.420382
11	6168144	C	T	133	0	133	0	90	62	152	0.407895	0.407895
11	6173177	T	C	129	0	129	0	97	66	163	0.404908	0.404908
11	6173200	A	G	129	0	129	0	96	73	169	0.431953	0.431953
11	6173222	C	T	129	0	129	0	92	75	167	0.449102	0.449102
11	6173850	C	T	129	0	129	0	99	73	172	0.424419	0.424419
11	6174035	A	T	134	0	134	0	100	73	173	0.421965	0.421965
11	6178800	G	A	146	0	146	0	115	80	195	0.410256	0.410256
11	6181771	A	G	164	0	164	0	103	81	184	0.440217	0.440217
11	6181781	A	T	153	0	153	0	104	83	187	0.44385	0.44385
11	6181865	T	A	148	0	148	0	101	72	173	0.416185	0.416185
11	6181880	C	T	148	0	148	0	100	70	170	0.411765	0.411765
11	6181890	A	G	148	0	148	0	96	65	161	0.403727	0.403727
11	6183393	G	A	133	0	133	0	109	78	187	0.417112	0.417112
11	6183542	A	G	133	0	133	0	117	90	207	0.434783	0.434783
11	6183562	T	C	133	0	133	0	114	84	198	0.424242	0.424242
11	6183601	A	C	133	0	133	0	116	84	200	0.42	0.42
11	6183603	T	A	133	0	133	0	116	86	202	0.425743	0.425743
11	6183606	T	C	133	0	133	0	111	83	194	0.427835	0.427835
11	6183678	A	G	133	0	133	0	92	73	165	0.442424	0.442424
11	6183680	G	A	133	0	133	0	92	72	164	0.439024	0.439024
11	6183682	A	G	133	0	133	0	95	70	165	0.424242	0.424242
11	6192225	C	A	115	0	115	0	88	64	152	0.421053	0.421053
11	6193609	G	A	139	0	139	0	87	77	164	0.469512	0.469512
11	6193618	T	A	139	0	139	0	89	76	165	0.460606	0.460606
11	6193633	A	G	139	0	139	0	91	83	174	0.477011	0.477011
11	6193645	T	C	139	0	139	0	98	86	184	0.467391	0.467391
11	6193691	G	C	139	0	139	0	100	81	181	0.447514	0.447514
11	6193752	C	T	139	0	139	0	104	83	187	0.44385	0.44385
11	6193761	G	A	139	0	139	0	107	83	190	0.436842	0.436842
11	6195427	G	A	124	0	124	0	90	62	152	0.407895	0.407895
11	6198743	C	G	121	0	121	0	89	68	157	0.433121	0.433121
11	6198752	A	T	121	0	121	0	90	65	155	0.419355	0.419355
11	6198765	G	C	121	0	121	0	96	67	163	0.411043	0.411043
11	6199222	C	T	141	0	141	0	91	61	152	0.401316	0.401316
11	6199755	A	T	131	0	131	0	105	71	176	0.403409	0.403409
11	6199792	T	A	131	0	131	0	93	69	162	0.425926	0.425926
11	6199844	T	C	131	0	131	0	87	64	151	0.423841	0.423841
11	6199860	T	C	131	0	131	0	90	70	160	0.4375	0.4375
11	6199865	A	G	131	0	131	0	95	71	166	0.427711	0.427711
11	6199901	C	G	131	0	131	0	94	65	159	0.408805	0.408805
11	6199914	C	T	131	0	131	0	93	67	160	0.41875	0.41875
11	6202424	C	G	125	0	125	0	99	67	166	0.403614	0.403614
11	6202426	G	T	125	0	125	0	99	66	165	0.4	0.4
11	6210155	G	A	139	0	139	0	108	78	186	0.419355	0.419355
11	6210199	T	C	139	0	139	0	117	79	196	0.403061	0.403061
11	6211305	A	T	125	0	125	0	101	68	169	0.402367	0.402367
11	6212685	A	G	141	0	141	0	108	79	187	0.42246	0.42246
11	6212692	T	A	141	0	141	0	106	82	188	0.43617	0.43617
11	6212693	C	T	141	0	141	0	107	81	188	0.430851	0.430851
11	6212716	C	T	141	0	141	0	109	76	185	0.410811	0.410811
11	6212753	T	A	141	0	141	0	104	74	178	0.41573	0.41573
11	6212767	A	T	141	0	141	0	108	77	185	0.416216	0.416216
11	6212771	A	T	141	0	141	0	108	75	183	0.409836	0.409836
11	6214606	T	G	139	0	139	0	90	68	158	0.43038	0.43038
11	6214610	C	A	139	0	139	0	92	68	160	0.425	0.425
11	6214639	C	T	139	0	139	0	83	71	154	0.461039	0.461039
11	6214644	C	A	139	0	139	0	86	70	156	0.448718	0.448718
11	6214684	C	A	145	0	145	0	84	69	153	0.45098	0.45098
11	6216652	G	T	123	0	123	0	103	69	172	0.401163	0.401163
11	6216670	A	G	123	0	123	0	102	68	170	0.4	0.4
11	6222512	C	T	136	0	136	0	91	63	154	0.409091	0.409091
11	6272713	C	T	146	0	146	0	107	72	179	0.402235	0.402235
11	6272726	T	A	146	0	146	0	99	72	171	0.421053	0.421053
11	6272736	C	A	146	0	146	0	96	66	162	0.407407	0.407407
11	6272769	T	C	146	0	146	0	94	65	159	0.408805	0.408805
11	6274474	G	A	154	0	154	0	94	64	158	0.405063	0.405063
11	6274695	A	G	133	0	133	0	109	74	183	0.404372	0.404372
11	6276081	C	T	113	0	113	0	79	55	134	0.410448	0.410448
11	6276087	T	C	113	0	113	0	77	57	134	0.425373	0.425373
11	6276099	G	A	113	0	113	0	78	60	138	0.434783	0.434783
11	6276117	T	G	113	0	113	0	78	56	134	0.41791	0.41791
11	6276121	A	G	113	0	113	0	80	56	136	0.411765	0.411765
11	6276131	C	T	113	0	113	0	74	54	128	0.421875	0.421875
11	6276133	T	C	113	0	113	0	74	53	127	0.417323	0.417323
11	6276176	C	T	115	0	115	0	79	55	134	0.410448	0.410448
11	6276218	A	G	119	0	119	0	79	54	133	0.406015	0.406015
11	6277468	C	T	133	0	133	0	95	73	168	0.434524	0.434524
11	6277540	A	G	129	0	129	0	105	70	175	0.4	0.4
11	6277565	A	T	129	0	129	0	96	70	166	0.421687	0.421687
11	6277585	T	A	129	0	129	0	95	71	166	0.427711	0.427711
11	6277600	G	T	129	0	129	0	98	71	169	0.420118	0.420118
11	6277603	T	C	129	0	129	0	98	72	170	0.423529	0.423529
11	6277604	T	A	129	0	129	0	97	73	170	0.429412	0.429412
11	6277643	G	A	129	0	129	0	93	79	172	0.459302	0.459302
11	6277670	G	A	129	0	129	0	89	78	167	0.467066	0.467066
11	6277691	C	T	129	0	129	0	97	80	177	0.451977	0.451977
11	6277986	G	C	129	0	129	0	105	70	175	0.4	0.4
11	6277992	G	C	129	0	129	0	104	71	175	0.405714	0.405714
11	6278002	G	C	129	0	129	0	98	69	167	0.413174	0.413174
11	6278019	A	G	129	0	129	0	94	73	167	0.437126	0.437126
11	6278037	A	G	129	0	129	0	90	70	160	0.4375	0.4375
11	6278043	C	A	129	0	129	0	93	69	162	0.425926	0.425926
11	6278089	A	T	129	0	129	0	96	67	163	0.411043	0.411043
11	6278146	C	T	123	0	123	0	90	64	154	0.415584	0.415584
11	6278191	A	T	123	0	123	0	103	69	172	0.401163	0.401163
11	6280325	G	C	138	0	138	0	115	86	201	0.427861	0.427861
11	6281322	A	G	150	0	150	0	112	79	191	0.413613	0.413613
11	6281340	C	T	150	0	150	0	112	76	188	0.404255	0.404255
11	6289618	A	G	168	0	168	0	106	71	177	0.40113	0.40113
11	6289632	A	T	168	0	168	0	98	69	167	0.413174	0.413174
11	6289634	C	T	168	0	168	0	101	71	172	0.412791	0.412791
11	6289641	T	A	168	0	168	0	100	71	171	0.415205	0.415205
11	6289650	G	A	168	0	168	0	98	74	172	0.430233	0.430233
11	6289652	A	T	168	0	168	0	97	73	170	0.429412	0.429412
11	6289657	T	A	168	0	168	0	99	76	175	0.434286	0.434286
11	6289668	A	C	168	0	168	0	97	76	173	0.439306	0.439306
11	6289672	G	C	168	0	168	0	94	76	170	0.447059	0.447059
11	6289678	A	G	168	0	168	0	95	77	172	0.447674	0.447674
11	6289694	C	A	168	0	168	0	90	79	169	0.467456	0.467456
11	6289722	T	A	168	0	168	0	90	77	167	0.461078	0.461078
11	6289728	T	C	168	0	168	0	89	78	167	0.467066	0.467066
11	6289734	A	G	168	0	168	0	91	75	166	0.451807	0.451807
11	6291167	G	T	115	0	115	0	82	56	138	0.405797	0.405797
11	6292148	G	A	135	0	135	0	88	62	150	0.413333	0.413333
11	6293861	G	A	151	0	151	0	96	73	169	0.431953	0.431953
11	6293887	C	G	151	0	151	0	103	76	179	0.424581	0.424581
11	6294788	A	G	148	0	148	0	99	72	171	0.421053	0.421053
11	6294789	T	C	148	0	148	0	101	72	173	0.416185	0.416185
11	6294790	T	C	148	0	148	0	103	71	174	0.408046	0.408046
11	6294803	A	G	148	0	148	0	100	70	170	0.411765	0.411765
11	6302080	C	T	135	0	135	0	114	81	195	0.415385	0.415385
11	6302082	A	C	135	0	135	0	115	80	195	0.410256	0.410256
11	6303782	T	C	127	0	127	0	96	64	160	0.4	0.4
11	6304143	C	T	109	0	109	0	103	72	175	0.411429	0.411429
11	6304580	A	G	109	0	109	0	120	87	207	0.42029	0.42029
11	6304641	G	A	144	0	144	0	102	81	183	0.442623	0.442623
11	6305779	A	T	145	0	145	0	79	54	133	0.406015	0.406015
11	6305781	G	A	145	0	145	0	80	57	137	0.416058	0.416058
11	6305835	A	G	145	0	145	0	81	60	141	0.425532	0.425532
11	6305894	T	C	145	0	145	0	82	59	141	0.41844	0.41844
11	6305900	T	C	145	0	145	0	82	60	142	0.422535	0.422535
11	6305902	C	G	145	0	145	0	82	59	141	0.41844	0.41844
11	6307229	A	G	135	0	135	0	82	55	137	0.40146	0.40146
11	6307246	A	G	135	0	135	0	76	54	130	0.415385	0.415385
11	6307252	A	C	135	0	135	0	77	52	129	0.403101	0.403101
11	6307258	A	G	135	0	135	0	78	54	132	0.409091	0.409091
11	6307275	G	T	135	0	135	0	77	54	131	0.412214	0.412214
11	6311726	G	A	137	0	137	0	74	81	155	0.522581	0.522581
11	6311766	G	A	137	0	137	0	84	69	153	0.45098	0.45098
11	6311776	G	C	137	0	137	0	90	72	162	0.444444	0.444444
11	6311790	G	A	137	0	137	0	93	69	162	0.425926	0.425926
11	6311791	G	T	137	0	137	0	93	70	163	0.429448	0.429448
11	6311806	C	T	137	0	137	0	91	72	163	0.441718	0.441718
11	6315683	A	T	130	0	130	0	99	67	166	0.403614	0.403614
11	6315701	G	C	130	0	130	0	101	71	172	0.412791	0.412791
11	6315733	A	T	130	0	130	0	106	71	177	0.40113	0.40113
11	6315804	A	T	130	0	130	0	103	77	180	0.427778	0.427778
11	6315809	C	G	130	0	130	0	108	75	183	0.409836	0.409836
11	6315849	T	A	130	0	130	0	98	70	168	0.416667	0.416667
11	6315883	A	C	130	0	130	0	95	76	171	0.444444	0.444444
11	6334494	T	C	132	0	132	0	102	69	171	0.403509	0.403509
11	6334497	G	A	132	0	132	0	102	68	170	0.4	0.4
11	6334595	A	C	132	0	132	0	115	77	192	0.401042	0.401042
11	6334616	G	A	132	0	132	0	110	80	190	0.421053	0.421053
11	6340869	T	G	140	0	140	0	103	70	173	0.404624	0.404624
11	6341058	G	A	135	0	135	0	93	67	160	0.41875	0.41875
11	6341079	A	G	135	0	135	0	98	70	168	0.416667	0.416667
11	6341087	C	T	135	0	135	0	97	70	167	0.419162	0.419162
11	6341109	A	T	135	0	135	0	96	66	162	0.407407	0.407407
11	6341130	C	T	135	0	135	0	93	68	161	0.42236	0.42236
11	6341181	G	T	135	0	135	0	96	64	160	0.4	0.4
11	6341230	A	G	135	0	135	0	97	67	164	0.408537	0.408537
11	6341260	T	A	135	0	135	0	94	69	163	0.423313	0.423313
11	6341265	A	C	135	0	135	0	92	68	160	0.425	0.425
11	6341294	G	T	135	0	135	0	98	78	176	0.443182	0.443182
11	6341368	A	G	170	0	170	0	119	81	200	0.405	0.405
11	6341435	C	A	170	0	170	0	111	74	185	0.4	0.4
11	6341499	A	G	170	0	170	0	94	67	161	0.416149	0.416149
11	6341509	G	C	170	0	170	0	87	66	153	0.431373	0.431373
11	6341511	T	C	170	0	170	0	89	70	159	0.440252	0.440252
11	6342232	T	C	129	0	129	0	92	71	163	0.435583	0.435583
11	6345504	G	T	128	0	128	0	101	68	169	0.402367	0.402367
11	6345577	A	T	128	0	128	0	99	67	166	0.403614	0.403614
11	6346062	G	A	162	0	162	0	107	73	180	0.405556	0.405556
11	6346131	G	A	162	0	162	0	106	77	183	0.420765	0.420765
11	6346169	G	A	168	0	168	0	97	81	178	0.455056	0.455056
11	6346191	G	T	175	0	175	0	106	76	182	0.417582	0.417582
11	6351693	G	A	139	0	139	0	119	83	202	0.410891	0.410891
11	6354566	C	G	139	0	139	0	113	80	193	0.414508	0.414508
11	6356518	A	C	156	0	156	0	86	65	151	0.430464	0.430464
11	6356529	C	T	156	0	156	0	86	73	159	0.459119	0.459119
11	6360775	G	A	131	0	131	0	100	69	169	0.408284	0.408284
11	6361148	C	T	151	0	151	0	77	57	134	0.425373	0.425373
11	6361157	C	T	151	0	151	0	75	57	132	0.431818	0.431818
11	6361716	A	C	147	0	147	0	89	65	154	0.422078	0.422078
11	6363303	T	C	143	0	143	0	99	77	176	0.4375	0.4375
11	6363416	G	A	135	0	135	0	102	78	180	0.433333	0.433333
11	6364426	A	C	161	0	161	0	107	76	183	0.415301	0.415301
11	6368276	G	T	147	0	147	0	112	80	192	0.416667	0.416667
11	6368283	A	G	147	0	147	0	115	80	195	0.410256	0.410256
11	6404996	A	G	114	0	114	0	98	70	168	0.416667	0.416667
11	6416802	T	A	124	0	124	0	99	70	169	0.414201	0.414201
11	6421141	C	T	152	0	152	0	116	81	197	0.411168	0.411168
11	6421160	G	A	152	0	152	0	112	79	191	0.413613	0.413613
11	6421180	T	G	152	0	152	0	105	82	187	0.438503	0.438503
11	6421893	G	A	133	0	133	0	104	92	196	0.469388	0.469388
11	6421984	G	T	133	0	133	0	112	79	191	0.413613	0.413613
11	6425267	C	A	151	0	151	0	91	64	155	0.412903	0.412903
11	6425293	C	T	151	0	151	0	79	65	144	0.451389	0.451389
11	6426005	C	G	132	0	132	0	101	68	169	0.402367	0.402367
11	6426877	A	C	131	0	131	0	102	72	174	0.413793	0.413793
11	6428007	A	G	124	0	124	0	90	64	154	0.415584	0.415584
11	6435185	T	A	116	0	116	0	92	62	154	0.402597	0.402597
11	6435205	C	T	116	0	116	0	93	69	162	0.425926	0.425926
11	6435848	G	A	140	0	140	0	89	66	155	0.425806	0.425806
11	6439126	A	G	156	0	156	0	100	69	169	0.408284	0.408284
11	6439140	T	C	156	0	156	0	95	67	162	0.41358	0.41358
11	6439141	A	G	156	0	156	0	93	68	161	0.42236	0.42236
11	6439144	T	C	156	0	156	0	91	67	158	0.424051	0.424051
11	6439151	C	T	156	0	156	0	87	67	154	0.435065	0.435065
11	6439156	G	A	156	0	156	0	89	68	157	0.433121	0.433121
11	6439160	T	C	156	0	156	0	91	68	159	0.427673	0.427673
11	6439173	T	G	156	0	156	0	85	66	151	0.437086	0.437086
11	6439205	T	C	166	0	166	0	85	73	158	0.462025	0.462025
11	6439206	A	G	166	0	166	0	83	73	156	0.467949	0.467949
11	6439393	G	T	167	0	167	0	100	78	178	0.438202	0.438202
11	6440659	A	G	153	0	153	0	111	76	187	0.406417	0.406417
11	6441457	C	T	139	0	139	0	96	70	166	0.421687	0.421687
11	6441483	C	T	139	0	139	0	101	72	173	0.416185	0.416185
11	6441817	G	A	162	0	162	0	95	71	166	0.427711	0.427711
11	6441836	T	C	162	0	162	0	88	72	160	0.45	0.45
11	6441841	T	A	162	0	162	0	88	69	157	0.43949	0.43949
11	6441868	T	G	157	0	157	0	93	71	164	0.432927	0.432927
11	6441874	C	T	157	0	157	0	94	68	162	0.419753	0.419753
11	6441883	A	T	157	0	157	0	94	70	164	0.426829	0.426829
11	6441901	G	A	155	0	155	0	100	76	176	0.431818	0.431818
11	6441905	A	T	155	0	155	0	97	74	171	0.432749	0.432749
11	6452736	T	C	144	0	144	0	106	71	177	0.40113	0.40113
11	6452772	T	C	152	0	152	0	105	74	179	0.413408	0.413408
11	6452845	G	A	149	0	149	0	111	76	187	0.406417	0.406417
11	6452856	A	C	149	0	149	0	110	75	185	0.405405	0.405405
11	6456243	C	G	122	0	122	0	86	62	148	0.418919	0.418919
11	6456282	A	T	122	0	122	0	86	65	151	0.430464	0.430464
11	6456306	T	C	122	0	122	0	91	62	153	0.405229	0.405229
11	6456312	A	G	122	0	122	0	88	64	152	0.421053	0.421053
11	6456433	G	T	122	0	122	0	81	56	137	0.408759	0.408759
11	6458025	A	T	128	0	128	0	88	60	148	0.405405	0.405405
11	6458027	A	T	128	0	128	0	90	60	150	0.4	0.4
11	6458180	G	A	150	0	150	0	86	60	146	0.410959	0.410959
11	6458204	A	G	150	0	150	0	78	63	141	0.446809	0.446809
11	6458263	G	T	158	0	158	0	77	75	152	0.493421	0.493421
11	6458300	T	C	164	0	164	0	80	77	157	0.490446	0.490446
11	6463454	T	C	121	0	121	0	111	78	189	0.412698	0.412698
11	6464345	T	C	130	0	130	0	105	76	181	0.41989	0.41989
11	6464347	T	A	130	0	130	0	104	77	181	0.425414	0.425414
11	6464379	A	T	130	0	130	0	107	77	184	0.418478	0.418478
11	6464396	T	C	130	0	130	0	101	72	173	0.416185	0.416185
11	6466190	A	T	153	0	153	0	109	77	186	0.413978	0.413978
11	6466197	C	T	153	0	153	0	106	76	182	0.417582	0.417582
11	6466207	T	A	153	0	153	0	111	81	192	0.421875	0.421875
11	6467247	A	G	121	0	121	0	108	73	181	0.403315	0.403315
11	6468112	G	C	135	0	135	0	100	70	170	0.411765	0.411765
11	6474253	C	T	132	0	132	0	79	55	134	0.410448	0.410448
11	6474273	A	G	132	0	132	0	80	54	134	0.402985	0.402985
11	6474328	A	G	132	0	132	0	87	63	150	0.42	0.42
11	6474562	A	G	145	0	145	0	95	69	164	0.420732	0.420732
11	6474812	A	G	131	0	131	0	97	66	163	0.404908	0.404908
11	6475278	T	A	131	0	131	0	131	89	220	0.404545	0.404545
11	6475338	T	G	131	0	131	0	121	83	204	0.406863	0.406863
11	6475366	G	A	131	0	131	0	125	85	210	0.404762	0.404762
11	6475367	G	A	131	0	131	0	126	85	211	0.402844	0.402844
11	6475592	C	T	131	0	131	0	89	61	150	0.406667	0.406667
11	6476352	T	A	150	0	150	0	108	75	183	0.409836	0.409836
11	6480089	G	C	129	0	129	0	80	66	146	0.452055	0.452055
11	6480108	A	C	129	0	129	0	85	67	152	0.440789	0.440789
11	6497886	T	C	67	0	67	0	91	69	160	0.43125	0.43125
11	6499648	C	A	120	0	120	0	78	53	131	0.40458	0.40458
11	6530554	C	T	119	0	119	0	115	85	200	0.425	0.425
11	6530568	C	T	119	0	119	0	114	81	195	0.415385	0.415385
11	6535248	C	T	129	0	129	0	97	69	166	0.415663	0.415663
11	6535251	T	A	129	0	129	0	98	68	166	0.409639	0.409639
11	6535293	C	G	129	0	129	0	105	74	179	0.413408	0.413408
11	6545705	A	T	152	0	152	0	92	76	168	0.452381	0.452381
11	6545721	C	G	152	0	152	0	88	80	168	0.47619	0.47619
11	6546000	C	G	146	0	146	0	101	68	169	0.402367	0.402367
11	6549708	G	C	140	0	140	0	106	77	183	0.420765	0.420765
11	6549719	T	C	140	0	140	0	105	81	186	0.435484	0.435484
11	6549760	A	T	140	0	140	0	106	78	184	0.423913	0.423913
11	6551543	T	C	146	0	146	0	122	85	207	0.410628	0.410628
11	6562670	A	T	151	0	151	0	120	80	200	0.4	0.4
11	6562674	T	C	151	0	151	0	115	78	193	0.404145	0.404145
11	6566206	C	T	170	0	170	0	100	70	170	0.411765	0.411765
11	6570096	G	A	162	0	162	0	81	60	141	0.425532	0.425532
11	6570106	T	C	162	0	162	0	86	63	149	0.422819	0.422819
11	6570117	A	G	162	0	162	0	84	61	145	0.42069	0.42069
11	6570469	C	T	143	0	143	0	89	61	150	0.406667	0.406667
11	6570470	C	G	143	0	143	0	89	62	151	0.410596	0.410596
11	6572285	C	A	117	0	117	0	103	71	174	0.408046	0.408046
11	6572302	G	A	117	0	117	0	106	73	179	0.407821	0.407821
11	6573663	A	G	144	0	144	0	104	73	177	0.412429	0.412429
11	6575768	T	C	132	0	132	0	96	73	169	0.431953	0.431953
11	6575770	A	C	132	0	132	0	97	74	171	0.432749	0.432749
11	6576030	T	A	138	0	138	0	85	73	158	0.462025	0.462025
11	6576123	A	G	138	0	138	0	100	67	167	0.401198	0.401198
11	6586999	G	A	118	0	118	0	96	66	162	0.407407	0.407407
11	6587041	C	T	118	0	118	0	101	76	177	0.429379	0.429379
11	6587109	T	C	118	0	118	0	92	78	170	0.458824	0.458824
11	6587160	G	A	118	0	118	0	90	64	154	0.415584	0.415584
11	6587187	A	G	118	0	118	0	91	61	152	0.401316	0.401316
11	6591443	T	C	142	0	142	0	102	76	178	0.426966	0.426966
11	6591834	T	G	157	0	157	0	98	72	170	0.423529	0.423529
11	6591845	A	G	157	0	157	0	94	68	162	0.419753	0.419753
11	6591862	G	A	157	0	157	0	91	77	168	0.458333	0.458333
11	6591963	A	G	157	0	157	0	98	76	174	0.436782	0.436782
11	6595202	A	T	145	0	145	0	99	66	165	0.4	0.4
11	6595203	A	T	145	0	145	0	97	65	162	0.401235	0.401235
11	6595205	A	C	145	0	145	0	96	64	160	0.4	0.4
11	6603764	C	A	141	0	141	0	100	74	174	0.425287	0.425287
11	6613093	T	A	152	0	152	0	103	71	174	0.408046	0.408046
11	6613095	A	C	152	0	152	0	106	72	178	0.404494	0.404494
11	6613152	G	C	152	0	152	0	110	76	186	0.408602	0.408602
11	6613158	C	T	152	0	152	0	108	78	186	0.419355	0.419355
11	6613241	T	A	152	0	152	0	133	90	223	0.403587	0.403587
11	6617446	A	T	133	0	133	0	83	64	147	0.435374	0.435374
11	6621334	A	G	147	0	147	0	97	67	164	0.408537	0.408537
11	6622454	A	G	147	0	147	0	104	70	174	0.402299	0.402299
11	6628611	C	T	147	0	147	0	114	88	202	0.435644	0.435644
11	6628634	A	T	147	0	147	0	118	85	203	0.418719	0.418719
11	6628644	A	G	147	0	147	0	118	88	206	0.427184	0.427184
11	6628769	G	T	154	0	154	0	112	76	188	0.404255	0.404255
11	6628800	T	A	154	0	154	0	113	81	194	0.417526	0.417526
11	6632238	A	T	132	0	132	0	114	78	192	0.40625	0.40625
11	6632247	T	G	132	0	132	0	120	80	200	0.4	0.4
11	6632251	T	C	132	0	132	0	120	80	200	0.4	0.4
11	6632253	T	G	132	0	132	0	120	81	201	0.402985	0.402985
11	6632712	A	T	167	0	167	0	94	64	158	0.405063	0.405063
11	6636302	C	T	178	0	178	0	104	73	177	0.412429	0.412429
11	6637819	C	G	128	0	128	0	90	66	156	0.423077	0.423077
11	6638003	G	A	125	0	125	0	113	79	192	0.411458	0.411458
11	6638041	C	T	125	0	125	0	118	80	198	0.40404	0.40404
11	6638585	A	G	186	0	186	0	105	72	177	0.40678	0.40678
11	6638705	C	A	148	0	148	0	99	69	168	0.410714	0.410714
11	6638756	A	G	148	0	148	0	97	67	164	0.408537	0.408537
11	6638759	T	A	148	0	148	0	97	68	165	0.412121	0.412121
11	6639206	T	C	187	0	187	0	95	75	170	0.441176	0.441176
11	6640812	T	A	160	0	160	0	112	75	187	0.40107	0.40107
11	6642620	A	G	89	0	89	0	111	76	187	0.406417	0.406417
11	6645560	T	G	168	0	168	0	112	79	191	0.413613	0.413613
11	6646912	T	C	151	0	151	0	120	84	204	0.411765	0.411765
11	6646927	G	A	151	0	151	0	116	87	203	0.428571	0.428571
11	6679097	T	C	164	0	164	0	102	68	170	0.4	0.4
11	6685429	A	G	189	0	189	0	107	73	180	0.405556	0.405556
11	6685580	A	C	169	0	169	0	92	67	159	0.421384	0.421384
11	6691219	T	C	132	0	132	0	85	59	144	0.409722	0.409722
11	6692087	G	T	153	0	153	0	97	66	163	0.404908	0.404908
11	6692125	A	G	149	0	149	0	103	69	172	0.401163	0.401163
11	6692551	G	A	146	0	146	0	84	65	149	0.436242	0.436242
11	6692558	C	T	146	0	146	0	87	63	150	0.42	0.42
11	6692565	A	T	146	0	146	0	86	60	146	0.410959	0.410959
11	6692576	A	T	146	0	146	0	84	61	145	0.42069	0.42069
11	6692597	T	A	146	0	146	0	81	57	138	0.413043	0.413043
11	6695316	C	T	118	0	118	0	79	60	139	0.431655	0.431655
11	6695622	C	T	144	0	144	0	110	78	188	0.414894	0.414894
11	6695632	C	T	144	0	144	0	107	80	187	0.427807	0.427807
11	6695645	G	T	144	0	144	0	109	83	192	0.432292	0.432292
11	6695670	G	C	174	0	174	0	112	87	199	0.437186	0.437186
11	6696314	G	T	139	0	139	0	106	73	179	0.407821	0.407821
11	6696390	G	A	139	0	139	0	106	78	184	0.423913	0.423913
11	6696395	C	T	139	0	139	0	101	77	178	0.432584	0.432584
11	6696473	T	C	139	0	139	0	84	75	159	0.471698	0.471698
11	6696517	T	C	139	0	139	0	94	73	167	0.437126	0.437126
11	6698258	C	T	125	0	125	0	101	68	169	0.402367	0.402367
11	6704502	A	G	128	0	128	0	95	71	166	0.427711	0.427711
11	6704525	A	G	128	0	128	0	87	75	162	0.462963	0.462963
11	6704533	C	T	128	0	128	0	94	73	167	0.437126	0.437126
11	6710526	G	A	142	0	142	0	98	66	164	0.402439	0.402439
11	6710528	T	C	142	0	142	0	97	68	165	0.412121	0.412121
11	6710530	A	G	142	0	142	0	98	68	166	0.409639	0.409639
11	6710533	A	G	142	0	142	0	99	69	168	0.410714	0.410714
11	6710540	T	C	142	0	142	0	100	70	170	0.411765	0.411765
11	6720839	A	T	153	0	153	0	108	72	180	0.4	0.4
11	6722064	A	G	170	0	170	0	101	69	170	0.405882	0.405882
11	6722472	T	G	141	0	141	0	108	73	181	0.403315	0.403315
11	6722508	A	G	141	0	141	0	110	74	184	0.402174	0.402174
11	6730113	G	A	124	0	124	0	99	67	166	0.403614	0.403614
11	6730852	A	G	157	0	157	0	85	57	142	0.401408	0.401408
11	6731923	T	C	146	0	146	0	93	62	155	0.4	0.4
11	6731980	C	T	146	0	146	0	91	64	155	0.412903	0.412903
11	6731989	T	A	146	0	146	0	94	64	158	0.405063	0.405063
11	6731997	A	T	146	0	146	0	95	67	162	0.41358	0.41358
11	6732000	C	G	146	0	146	0	99	66	165	0.4	0.4
11	6732429	T	C	147	0	147	0	109	79	188	0.420213	0.420213
11	6733423	C	T	122	0	122	0	112	75	187	0.40107	0.40107
11	6737062	C	A	124	0	124	0	96	108	204	0.529412	0.529412
11	6738378	G	A	148	0	148	0	94	71	165	0.430303	0.430303
11	6738404	C	T	148	0	148	0	99	67	166	0.403614	0.403614
11	6741659	T	C	127	0	127	0	109	74	183	0.404372	0.404372
11	6742320	A	G	147	0	147	0	95	80	175	0.457143	0.457143
11	6742329	G	C	147	0	147	0	97	80	177	0.451977	0.451977
11	6742336	A	G	147	0	147	0	98	79	177	0.446328	0.446328
11	6743057	T	C	152	0	152	0	99	68	167	0.407186	0.407186
11	6747668	A	G	134	0	134	0	80	54	134	0.402985	0.402985
11	6747942	A	G	117	0	117	0	78	52	130	0.4	0.4
11	6747943	T	A	117	0	117	0	78	52	130	0.4	0.4
11	6749480	C	T	133	0	133	0	100	70	170	0.411765	0.411765
11	6749571	T	G	133	0	133	0	95	74	169	0.43787	0.43787
11	6749585	A	T	133	0	133	0	106	75	181	0.414365	0.414365
11	6749586	G	A	133	0	133	0	105	76	181	0.41989	0.41989
11	6749597	C	T	133	0	133	0	108	78	186	0.419355	0.419355
11	6749602	T	C	133	0	133	0	111	75	186	0.403226	0.403226
11	6749672	A	G	133	0	133	0	101	77	178	0.432584	0.432584
11	6749673	A	G	133	0	133	0	101	77	178	0.432584	0.432584
11	6749684	A	T	145	0	145	0	98	69	167	0.413174	0.413174
11	6749694	T	C	145	0	145	0	97	67	164	0.408537	0.408537
11	6749700	G	A	131	0	131	0	95	66	161	0.409938	0.409938
11	6749707	G	A	131	0	131	0	98	69	167	0.413174	0.413174
11	6750849	T	G	126	0	126	0	106	74	180	0.411111	0.411111
11	6750855	A	G	126	0	126	0	105	75	180	0.416667	0.416667
11	6750896	A	G	126	0	126	0	109	73	182	0.401099	0.401099
11	6754413	G	A	135	0	135	0	89	68	157	0.433121	0.433121
11	6754796	A	G	138	0	138	0	96	70	166	0.421687	0.421687
11	6762556	G	C	138	0	138	0	71	70	141	0.496454	0.496454
11	6762568	T	A	138	0	138	0	71	67	138	0.485507	0.485507
11	6762578	T	C	138	0	138	0	77	61	138	0.442029	0.442029
11	6772098	A	G	138	0	138	0	104	77	181	0.425414	0.425414
11	6772128	G	A	138	0	138	0	103	82	185	0.443243	0.443243
11	6772138	T	A	138	0	138	0	105	79	184	0.429348	0.429348
11	6772161	A	C	138	0	138	0	110	77	187	0.411765	0.411765
11	6772162	C	T	138	0	138	0	110	76	186	0.408602	0.408602
11	6772192	G	A	138	0	138	0	98	77	175	0.44	0.44
11	6772199	A	T	138	0	138	0	99	74	173	0.427746	0.427746
11	6772214	G	A	138	0	138	0	103	75	178	0.421348	0.421348
11	6772232	A	C	138	0	138	0	100	69	169	0.408284	0.408284
11	6772233	A	T	138	0	138	0	100	68	168	0.404762	0.404762
11	6772611	T	A	146	0	146	0	97	70	167	0.419162	0.419162
11	6772642	G	A	146	0	146	0	95	75	170	0.441176	0.441176
11	6772646	G	C	146	0	146	0	95	74	169	0.43787	0.43787
11	6774968	G	A	129	0	129	0	87	59	146	0.40411	0.40411
11	6776729	T	C	130	0	130	0	99	66	165	0.4	0.4
11	6776741	T	G	130	0	130	0	97	70	167	0.419162	0.419162
11	6776742	C	T	130	0	130	0	96	69	165	0.418182	0.418182
11	6776749	C	T	130	0	130	0	99	72	171	0.421053	0.421053
11	6776756	A	C	130	0	130	0	102	75	177	0.423729	0.423729
11	6776845	T	C	130	0	130	0	101	71	172	0.412791	0.412791
11	6783849	C	T	124	0	124	0	100	70	170	0.411765	0.411765
11	6786630	A	G	134	0	134	0	79	58	137	0.423358	0.423358
11	6786639	T	C	134	0	134	0	74	54	128	0.421875	0.421875
11	6786646	G	A	134	0	134	0	77	54	131	0.412214	0.412214
11	6786657	A	T	134	0	134	0	76	53	129	0.410853	0.410853
11	6787347	C	T	137	0	137	0	100	72	172	0.418605	0.418605
11	6787348	T	G	137	0	137	0	98	72	170	0.423529	0.423529
11	6787368	A	T	137	0	137	0	94	66	160	0.4125	0.4125
11	6787391	G	A	137	0	137	0	102	73	175	0.417143	0.417143
11	6787410	G	A	137	0	137	0	102	73	175	0.417143	0.417143
11	6787485	A	G	137	0	137	0	95	79	174	0.454023	0.454023
11	6787486	G	C	137	0	137	0	97	79	176	0.448864	0.448864
11	6787490	T	A	137	0	137	0	100	79	179	0.441341	0.441341
11	6787491	C	T	137	0	137	0	101	80	181	0.441989	0.441989
11	6789545	C	T	134	0	134	0	79	70	149	0.469799	0.469799
11	6789561	A	C	134	0	134	0	77	74	151	0.490066	0.490066
11	6789600	G	C	134	0	134	0	82	63	145	0.434483	0.434483
11	6812817	A	T	141	0	141	0	116	79	195	0.405128	0.405128
11	6826147	G	A	146	0	146	0	104	74	178	0.41573	0.41573
11	6828477	T	A	147	0	147	0	111	79	190	0.415789	0.415789
11	6836353	G	T	132	0	132	0	109	73	182	0.401099	0.401099
11	6837223	C	T	131	0	131	0	92	64	156	0.410256	0.410256
11	6841781	G	A	132	0	132	0	88	68	156	0.435897	0.435897
11	6841789	C	A	132	0	132	0	88	65	153	0.424837	0.424837
11	6841790	T	G	132	0	132	0	88	65	153	0.424837	0.424837
11	6842836	C	A	124	0	124	0	82	58	140	0.414286	0.414286
11	6842881	C	T	124	0	124	0	91	65	156	0.416667	0.416667
11	6843529	A	T	122	0	122	0	98	68	166	0.409639	0.409639
11	6845118	G	A	142	0	142	0	91	61	152	0.401316	0.401316
11	6845167	T	G	142	0	142	0	91	67	158	0.424051	0.424051
11	6848616	T	A	41	0	41	0	113	85	198	0.429293	0.429293
11	6851388	T	A	147	0	147	0	102	70	172	0.406977	0.406977
11	6851431	T	A	147	0	147	0	98	67	165	0.406061	0.406061
11	6851538	A	G	136	0	136	0	80	76	156	0.487179	0.487179
11	6851544	C	G	136	0	136	0	79	73	152	0.480263	0.480263
11	6853348	A	G	169	0	169	0	95	67	162	0.41358	0.41358
11	6853762	T	C	181	0	181	0	133	91	224	0.40625	0.40625
11	6853780	T	A	190	0	190	0	129	95	224	0.424107	0.424107
11	6860607	T	C	77	0	77	0	104	79	183	0.431694	0.431694
11	6863951	A	C	155	0	155	0	89	60	149	0.402685	0.402685
11	6864654	A	T	126	0	126	0	100	69	169	0.408284	0.408284
11	6864656	T	C	126	0	126	0	101	70	171	0.409357	0.409357
11	6864663	T	C	126	0	126	0	100	69	169	0.408284	0.408284
11	6881798	C	A	138	0	138	0	97	66	163	0.404908	0.404908
11	6890331	T	G	138	0	138	0	82	72	154	0.467532	0.467532
11	6890705	C	T	158	0	158	0	108	73	181	0.403315	0.403315
11	6891485	G	A	153	0	153	0	77	67	144	0.465278	0.465278
11	6891522	A	C	159	0	159	0	89	63	152	0.414474	0.414474
11	6895424	T	C	103	0	103	0	101	68	169	0.402367	0.402367
11	6895460	T	C	103	0	103	0	98	72	170	0.423529	0.423529
11	6895719	A	G	157	0	157	0	103	78	181	0.430939	0.430939
11	6895725	G	A	157	0	157	0	101	80	181	0.441989	0.441989
11	6895732	A	G	157	0	157	0	103	85	188	0.452128	0.452128
11	6895745	A	C	157	0	157	0	104	84	188	0.446809	0.446809
11	6895866	C	T	155	0	155	0	101	83	184	0.451087	0.451087
11	6895872	G	A	155	0	155	0	100	84	184	0.456522	0.456522
11	6895880	T	C	155	0	155	0	99	84	183	0.459016	0.459016
11	6895911	A	T	155	0	155	0	89	80	169	0.473373	0.473373
11	6895929	G	A	155	0	155	0	88	79	167	0.473054	0.473054
11	6895930	C	T	155	0	155	0	86	79	165	0.478788	0.478788
11	6896795	A	G	138	0	138	0	102	70	172	0.406977	0.406977
11	6898278	A	G	145	0	145	0	92	70	162	0.432099	0.432099
11	6898395	T	G	166	0	166	0	108	73	181	0.403315	0.403315
11	6899276	G	A	122	0	122	0	76	61	137	0.445255	0.445255
11	6899339	T	G	150	0	150	0	90	65	155	0.419355	0.419355
11	6899374	G	T	150	0	150	0	91	65	156	0.416667	0.416667
11	6901581	A	G	149	0	149	0	89	61	150	0.406667	0.406667
11	6901582	G	T	149	0	149	0	88	60	148	0.405405	0.405405
11	6901601	T	C	148	0	148	0	82	57	139	0.410072	0.410072
11	6901638	G	A	142	0	142	0	88	64	152	0.421053	0.421053
11	6901640	C	T	142	0	142	0	89	66	155	0.425806	0.425806
11	6901668	A	C	142	0	142	0	95	68	163	0.417178	0.417178
11	6901684	C	A	142	0	142	0	102	68	170	0.4	0.4
11	6903717	T	G	163	0	163	0	99	76	175	0.434286	0.434286
11	6903732	G	A	163	0	163	0	101	71	172	0.412791	0.412791
11	6903741	G	A	163	0	163	0	97	75	172	0.436047	0.436047
11	6903755	C	T	183	0	183	0	100	77	177	0.435028	0.435028
11	6903760	A	G	183	0	183	0	102	73	175	0.417143	0.417143
11	6903762	T	C	183	0	183	0	102	75	177	0.423729	0.423729
11	6903829	A	C	190	0	190	0	85	62	147	0.421769	0.421769
11	6914503	G	A	108	0	108	0	82	63	145	0.434483	0.434483
11	6916143	T	C	115	0	115	0	78	54	132	0.409091	0.409091
11	6919377	A	G	127	0	127	0	111	77	188	0.409574	0.409574
11	6929987	G	A	119	0	119	0	103	70	173	0.404624	0.404624
11	6931859	A	G	112	0	112	0	71	48	119	0.403361	0.403361
11	6931887	C	T	112	0	112	0	83	57	140	0.407143	0.407143
11	6931889	G	C	112	0	112	0	86	58	144	0.402778	0.402778
11	6932217	A	G	121	0	121	0	117	79	196	0.403061	0.403061
11	6932678	C	T	121	0	121	0	87	59	146	0.40411	0.40411
11	6937829	A	G	129	0	129	0	103	77	180	0.427778	0.427778
11	6947558	C	T	132	0	132	0	107	82	189	0.433862	0.433862
11	6947782	T	C	133	0	133	0	102	74	176	0.420455	0.420455
11	6947787	G	A	133	0	133	0	102	74	176	0.420455	0.420455
11	6947797	T	C	133	0	133	0	98	74	172	0.430233	0.430233
11	6948033	G	C	146	0	146	0	98	70	168	0.416667	0.416667
11	6949073	T	C	157	0	157	0	102	78	180	0.433333	0.433333
11	6950561	T	C	145	0	145	0	108	81	189	0.428571	0.428571
11	6955995	A	G	145	0	145	0	105	71	176	0.403409	0.403409
11	6955996	C	G	145	0	145	0	104	71	175	0.405714	0.405714
11	6957172	A	T	128	0	128	0	78	52	130	0.4	0.4
11	6957180	C	A	128	0	128	0	74	56	130	0.430769	0.430769
11	6957183	T	A	128	0	128	0	74	57	131	0.435115	0.435115
11	6957206	T	G	150	0	150	0	74	61	135	0.451852	0.451852
11	6957210	G	A	150	0	150	0	71	59	130	0.453846	0.453846
11	6957216	A	C	150	0	150	0	72	60	132	0.454545	0.454545
11	6957218	T	G	150	0	150	0	74	59	133	0.443609	0.443609
11	6957270	G	C	150	0	150	0	85	69	154	0.448052	0.448052
11	6958032	A	G	136	0	136	0	109	73	182	0.401099	0.401099
11	6962584	C	A	115	0	115	0	92	73	165	0.442424	0.442424
11	6962624	T	A	115	0	115	0	92	68	160	0.425	0.425
11	6962672	T	A	115	0	115	0	89	61	150	0.406667	0.406667
11	6962676	A	C	115	0	115	0	85	66	151	0.437086	0.437086
11	6962689	C	T	115	0	115	0	73	72	145	0.496552	0.496552
11	6962700	T	G	115	0	115	0	81	73	154	0.474026	0.474026
11	6962705	A	T	115	0	115	0	84	74	158	0.468354	0.468354
11	6962716	C	A	115	0	115	0	84	71	155	0.458065	0.458065
11	6962732	A	G	115	0	115	0	80	64	144	0.444444	0.444444
11	6962736	T	C	115	0	115	0	83	63	146	0.431507	0.431507
11	6962746	A	G	115	0	115	0	81	63	144	0.4375	0.4375
11	6962754	T	A	115	0	115	0	81	66	147	0.44898	0.44898
11	6962769	A	C	115	0	115	0	83	70	153	0.457516	0.457516
11	6962810	A	T	115	0	115	0	84	73	157	0.464968	0.464968
11	6962816	A	T	115	0	115	0	86	76	162	0.469136	0.469136
11	6962883	C	A	115	0	115	0	89	74	163	0.453988	0.453988
11	6963055	C	T	115	0	115	0	92	67	159	0.421384	0.421384
11	6963063	A	G	115	0	115	0	90	70	160	0.4375	0.4375
11	6963075	C	T	115	0	115	0	89	65	154	0.422078	0.422078
11	6967470	G	T	140	0	140	0	93	63	156	0.403846	0.403846
11	6968091	A	C	156	0	156	0	111	77	188	0.409574	0.409574
11	6968144	T	A	156	0	156	0	121	85	206	0.412621	0.412621
11	6968917	T	G	140	0	140	0	92	64	156	0.410256	0.410256
11	6972691	G	C	138	0	138	0	101	75	176	0.426136	0.426136
11	6973669	G	A	128	0	128	0	96	66	162	0.407407	0.407407
11	6973670	A	C	128	0	128	0	95	65	160	0.40625	0.40625
11	6973701	A	T	128	0	128	0	94	65	159	0.408805	0.408805
11	6973715	C	T	128	0	128	0	102	68	170	0.4	0.4
11	6973800	C	T	128	0	128	0	102	77	179	0.430168	0.430168
11	6973801	G	A	128	0	128	0	102	77	179	0.430168	0.430168
11	6977839	G	T	131	0	131	0	91	63	154	0.409091	0.409091
11	6978759	A	T	130	0	130	0	94	64	158	0.405063	0.405063
11	6978777	C	A	130	0	130	0	91	64	155	0.412903	0.412903
11	6978781	C	G	130	0	130	0	88	66	154	0.428571	0.428571
11	6978795	C	G	130	0	130	0	89	66	155	0.425806	0.425806
11	6978806	T	C	130	0	130	0	88	65	153	0.424837	0.424837
11	6978812	C	A	130	0	130	0	93	64	157	0.407643	0.407643
11	6978850	G	A	130	0	130	0	95	69	164	0.420732	0.420732
11	6985276	C	A	128	0	128	0	95	66	161	0.409938	0.409938
11	6985695	T	C	134	0	134	0	75	57	132	0.431818	0.431818
11	6994862	G	A	165	0	165	0	95	64	159	0.402516	0.402516
11	7008355	T	C	159	0	159	0	102	69	171	0.403509	0.403509
11	7009371	T	A	145	0	145	0	109	84	193	0.435233	0.435233
11	7016925	A	G	140	0	140	0	108	72	180	0.4	0.4
11	7018325	T	C	163	0	163	0	106	72	178	0.404494	0.404494
11	7018334	C	G	163	0	163	0	107	73	180	0.405556	0.405556
11	7018340	G	T	163	0	163	0	103	76	179	0.424581	0.424581
11	7018365	A	G	163	0	163	0	116	79	195	0.405128	0.405128
11	7018379	A	T	163	0	163	0	109	76	185	0.410811	0.410811
11	7020001	T	C	181	0	181	0	105	70	175	0.4	0.4
11	7020051	A	T	181	0	181	0	104	71	175	0.405714	0.405714
11	7020061	G	C	181	0	181	0	103	72	175	0.411429	0.411429
11	7020672	T	C	181	0	181	0	107	76	183	0.415301	0.415301
11	7020915	T	C	161	0	161	0	98	68	166	0.409639	0.409639
11	7022555	T	A	127	0	127	0	102	72	174	0.413793	0.413793
11	7022561	T	C	127	0	127	0	101	69	170	0.405882	0.405882
11	7022707	T	C	127	0	127	0	93	68	161	0.42236	0.42236
11	7022787	G	A	127	0	127	0	95	77	172	0.447674	0.447674
11	7022806	C	G	127	0	127	0	97	76	173	0.439306	0.439306
11	7022968	G	T	142	0	142	0	87	63	150	0.42	0.42
11	7024394	A	G	137	0	137	0	109	80	189	0.42328	0.42328
11	7024404	C	T	137	0	137	0	110	78	188	0.414894	0.414894
11	7024461	T	G	137	0	137	0	104	84	188	0.446809	0.446809
11	7024643	A	C	143	0	143	0	104	72	176	0.409091	0.409091
11	7025272	A	G	137	0	137	0	82	78	160	0.4875	0.4875
11	7025291	A	T	138	0	138	0	78	74	152	0.486842	0.486842
11	7025312	T	G	138	0	138	0	87	75	162	0.462963	0.462963
11	7025392	T	A	138	0	138	0	93	75	168	0.446429	0.446429
11	7025459	T	A	138	0	138	0	88	64	152	0.421053	0.421053
11	7025463	A	T	138	0	138	0	87	61	148	0.412162	0.412162
11	7025533	A	G	138	0	138	0	96	65	161	0.403727	0.403727
11	7025536	T	C	138	0	138	0	96	68	164	0.414634	0.414634
11	7025537	A	G	138	0	138	0	96	66	162	0.407407	0.407407
11	7027391	A	T	143	0	143	0	104	76	180	0.422222	0.422222
11	7027397	C	A	143	0	143	0	104	76	180	0.422222	0.422222
11	7027472	G	A	143	0	143	0	101	73	174	0.41954	0.41954
11	7027539	T	G	143	0	143	0	103	78	181	0.430939	0.430939
11	7028993	G	C	120	0	120	0	93	66	159	0.415094	0.415094
11	7029027	C	A	120	0	120	0	95	66	161	0.409938	0.409938
11	7030024	A	G	147	0	147	0	114	79	193	0.409326	0.409326
11	7030883	A	G	131	0	131	0	96	68	164	0.414634	0.414634
11	7050986	T	G	140	0	140	0	98	75	173	0.433526	0.433526
11	7052866	A	G	120	0	120	0	83	56	139	0.402878	0.402878
11	7052885	A	T	120	0	120	0	78	54	132	0.409091	0.409091
11	7053236	C	T	158	0	158	0	96	72	168	0.428571	0.428571
11	7063161	A	G	154	0	154	0	86	68	154	0.441558	0.441558
11	7063177	T	C	154	0	154	0	79	71	150	0.473333	0.473333
11	7063184	C	T	154	0	154	0	79	73	152	0.480263	0.480263
11	7063185	A	T	154	0	154	0	79	73	152	0.480263	0.480263
11	7063204	C	T	154	0	154	0	82	81	163	0.496933	0.496933
11	7063210	G	A	154	0	154	0	83	82	165	0.49697	0.49697
11	7063231	C	T	154	0	154	0	79	71	150	0.473333	0.473333
11	7063234	C	T	154	0	154	0	82	71	153	0.464052	0.464052
11	7063247	G	T	154	0	154	0	84	76	160	0.475	0.475
11	7063286	A	T	154	0	154	0	84	80	164	0.487805	0.487805
11	7063370	A	C	157	0	157	0	90	84	174	0.482759	0.482759
11	7065625	G	A	141	0	141	0	92	72	164	0.439024	0.439024
11	7066140	G	A	140	0	140	0	105	74	179	0.413408	0.413408
11	7068013	A	T	149	0	149	0	94	64	158	0.405063	0.405063
11	7068049	C	T	149	0	149	0	83	57	140	0.407143	0.407143
11	7068081	A	T	149	0	149	0	79	60	139	0.431655	0.431655
11	7068088	G	C	149	0	149	0	80	58	138	0.42029	0.42029
11	7068089	T	A	149	0	149	0	80	58	138	0.42029	0.42029
11	7068139	A	G	149	0	149	0	82	57	139	0.410072	0.410072
11	7068161	G	C	145	0	145	0	77	57	134	0.425373	0.425373
11	7068165	A	T	145	0	145	0	80	54	134	0.402985	0.402985
11	7074978	C	G	99	0	99	0	78	56	134	0.41791	0.41791
11	7077112	C	T	160	0	160	0	92	65	157	0.414013	0.414013
11	7077216	G	T	143	0	143	0	99	72	171	0.421053	0.421053
11	7077218	A	G	143	0	143	0	99	72	171	0.421053	0.421053
11	7077283	T	G	143	0	143	0	91	67	158	0.424051	0.424051
11	7077287	T	A	143	0	143	0	92	69	161	0.428571	0.428571
11	7077291	T	C	143	0	143	0	95	65	160	0.40625	0.40625
11	7077303	C	T	143	0	143	0	90	66	156	0.423077	0.423077
11	7077459	G	A	134	0	134	0	90	68	158	0.43038	0.43038
11	7077494	C	G	134	0	134	0	86	63	149	0.422819	0.422819
11	7077496	T	A	134	0	134	0	85	64	149	0.42953	0.42953
11	7077514	T	G	118	0	118	0	88	67	155	0.432258	0.432258
11	7077516	T	A	118	0	118	0	88	66	154	0.428571	0.428571
11	7077531	T	C	118	0	118	0	86	68	154	0.441558	0.441558
11	7077725	A	G	112	0	112	0	106	73	179	0.407821	0.407821
11	7077732	A	T	112	0	112	0	108	75	183	0.409836	0.409836
11	7083728	T	G	138	0	138	0	109	79	188	0.420213	0.420213
11	7084432	A	G	141	0	141	0	111	80	191	0.418848	0.418848
11	7085616	G	A	138	0	138	0	104	75	179	0.418994	0.418994
11	7085619	C	T	138	0	138	0	100	75	175	0.428571	0.428571
11	7085622	G	C	138	0	138	0	97	74	171	0.432749	0.432749
11	7089918	A	T	157	0	157	0	97	71	168	0.422619	0.422619
11	7092162	G	A	133	0	133	0	108	78	186	0.419355	0.419355
11	7092167	G	C	133	0	133	0	109	77	186	0.413978	0.413978
11	7092168	A	G	133	0	133	0	107	77	184	0.418478	0.418478
11	7094703	A	T	130	0	130	0	111	74	185	0.4	0.4
11	7094767	C	T	130	0	130	0	108	72	180	0.4	0.4
11	7096774	C	A	142	0	142	0	100	78	178	0.438202	0.438202
11	7096924	C	T	141	0	141	0	96	72	168	0.428571	0.428571
11	7096936	C	G	141	0	141	0	91	69	160	0.43125	0.43125
11	7097380	T	C	163	0	163	0	117	90	207	0.434783	0.434783
11	7097647	A	G	151	0	151	0	101	68	169	0.402367	0.402367
11	7097776	T	C	151	0	151	0	105	75	180	0.416667	0.416667
11	7100160	G	A	124	0	124	0	102	78	180	0.433333	0.433333
11	7105203	G	T	164	0	164	0	100	83	183	0.453552	0.453552
11	7105262	A	G	164	0	164	0	99	69	168	0.410714	0.410714
11	7107890	A	G	140	0	140	0	82	62	144	0.430556	0.430556
11	7112412	C	A	179	0	179	0	83	57	140	0.407143	0.407143
11	7113140	T	A	165	0	165	0	109	78	187	0.417112	0.417112
11	7113141	T	C	165	0	165	0	109	79	188	0.420213	0.420213
11	7113143	A	G	165	0	165	0	108	77	185	0.416216	0.416216
11	7118136	A	G	135	0	135	0	95	78	173	0.450867	0.450867
11	7118177	T	G	135	0	135	0	93	77	170	0.452941	0.452941
11	7118274	T	G	135	0	135	0	91	68	159	0.427673	0.427673
11	7118314	T	G	135	0	135	0	85	72	157	0.458599	0.458599
11	7118336	T	A	135	0	135	0	90	75	165	0.454545	0.454545
11	7118546	C	T	130	0	130	0	106	74	180	0.411111	0.411111
11	7118755	T	A	133	0	133	0	108	77	185	0.416216	0.416216
11	7118756	C	A	133	0	133	0	108	78	186	0.419355	0.419355
11	7120272	T	C	128	0	128	0	92	70	162	0.432099	0.432099
11	7126106	A	G	128	0	128	0	103	84	187	0.449198	0.449198
11	7126332	A	G	128	0	128	0	100	68	168	0.404762	0.404762
11	7126341	A	G	128	0	128	0	98	67	165	0.406061	0.406061
11	7126345	C	A	128	0	128	0	94	63	157	0.401274	0.401274
11	7126366	T	C	128	0	128	0	85	66	151	0.437086	0.437086
11	7126485	G	C	124	0	124	0	69	65	134	0.485075	0.485075
11	7126506	T	C	124	0	124	0	74	67	141	0.475177	0.475177
11	7126574	A	T	124	0	124	0	72	66	138	0.478261	0.478261
11	7126608	A	G	124	0	124	0	77	67	144	0.465278	0.465278
11	7126632	G	A	124	0	124	0	75	73	148	0.493243	0.493243
11	7126646	C	T	124	0	124	0	81	72	153	0.470588	0.470588
11	7126649	A	T	124	0	124	0	82	75	157	0.477707	0.477707
11	7126650	T	G	124	0	124	0	82	75	157	0.477707	0.477707
11	7126670	C	G	124	0	124	0	88	75	163	0.460123	0.460123
11	7126713	C	T	124	0	124	0	94	67	161	0.416149	0.416149
11	7127426	A	G	141	0	141	0	114	79	193	0.409326	0.409326
11	7127440	C	T	141	0	141	0	116	79	195	0.405128	0.405128
11	7127441	G	A	141	0	141	0	115	78	193	0.404145	0.404145
11	7128898	G	A	151	0	151	0	99	70	169	0.414201	0.414201
11	7128930	A	C	151	0	151	0	98	71	169	0.420118	0.420118
11	7130820	A	T	134	0	134	0	93	63	156	0.403846	0.403846
11	7132320	A	T	136	0	136	0	83	60	143	0.41958	0.41958
11	7132321	A	T	136	0	136	0	83	59	142	0.415493	0.415493
11	7132433	A	G	140	0	140	0	82	57	139	0.410072	0.410072
11	7132522	C	A	143	0	143	0	86	65	151	0.430464	0.430464
11	7132565	A	T	143	0	143	0	74	65	139	0.467626	0.467626
11	7132572	C	T	143	0	143	0	75	64	139	0.460432	0.460432
11	7132601	A	T	143	0	143	0	82	70	152	0.460526	0.460526
11	7132604	A	G	143	0	143	0	83	70	153	0.457516	0.457516
11	7132648	C	T	143	0	143	0	91	66	157	0.420382	0.420382
11	7132651	A	T	143	0	143	0	89	64	153	0.418301	0.418301
11	7132665	T	A	143	0	143	0	88	62	150	0.413333	0.413333
11	7132676	G	A	143	0	143	0	91	66	157	0.420382	0.420382
11	7136430	G	A	113	0	113	0	81	57	138	0.413043	0.413043
11	7136494	G	A	140	0	140	0	84	63	147	0.428571	0.428571
11	7136535	C	G	143	0	143	0	99	68	167	0.407186	0.407186
11	7136634	T	C	151	0	151	0	80	75	155	0.483871	0.483871
11	7137340	A	G	124	0	124	0	86	59	145	0.406897	0.406897
11	7146430	T	A	121	0	121	0	97	72	169	0.426036	0.426036
11	7146431	T	A	121	0	121	0	96	74	170	0.435294	0.435294
11	7146433	A	C	121	0	121	0	93	73	166	0.439759	0.439759
11	7146443	T	G	121	0	121	0	101	71	172	0.412791	0.412791
11	7146478	G	A	121	0	121	0	105	80	185	0.432432	0.432432
11	7146577	A	G	121	0	121	0	100	67	167	0.401198	0.401198
11	7154342	C	T	142	0	142	0	114	84	198	0.424242	0.424242
11	7154362	C	A	142	0	142	0	114	86	200	0.43	0.43
11	7155386	A	G	180	0	180	0	93	64	157	0.407643	0.407643
11	7155615	C	T	162	0	162	0	94	64	158	0.405063	0.405063
11	7157168	C	T	172	0	172	0	97	82	179	0.458101	0.458101
11	7157338	T	C	142	0	142	0	112	80	192	0.416667	0.416667
11	7157348	A	C	142	0	142	0	110	84	194	0.43299	0.43299
11	7157403	G	A	142	0	142	0	105	86	191	0.450262	0.450262
11	7158143	A	G	150	0	150	0	98	66	164	0.402439	0.402439
11	7158302	A	G	146	0	146	0	86	63	149	0.422819	0.422819
11	7161909	G	A	182	0	182	0	117	84	201	0.41791	0.41791
11	7168479	A	G	129	0	129	0	98	71	169	0.420118	0.420118
11	7170484	G	T	150	0	150	0	122	83	205	0.404878	0.404878
11	7170503	C	T	150	0	150	0	113	81	194	0.417526	0.417526
11	7170520	T	C	150	0	150	0	113	85	198	0.429293	0.429293
11	7170561	A	G	150	0	150	0	109	78	187	0.417112	0.417112
11	7170619	C	T	150	0	150	0	105	80	185	0.432432	0.432432
11	7170639	T	C	150	0	150	0	103	75	178	0.421348	0.421348
11	7170846	T	A	150	0	150	0	111	75	186	0.403226	0.403226
11	7174576	T	A	65	0	65	0	91	62	153	0.405229	0.405229
11	7174589	C	T	65	0	65	0	90	62	152	0.407895	0.407895
11	7174598	A	G	65	0	65	0	89	65	154	0.422078	0.422078
11	7182810	G	A	124	0	124	0	99	66	165	0.4	0.4
11	7182920	A	T	124	0	124	0	87	66	153	0.431373	0.431373
11	7182930	A	T	124	0	124	0	87	59	146	0.40411	0.40411
11	7183001	G	A	124	0	124	0	98	66	164	0.402439	0.402439
11	7183003	A	T	124	0	124	0	99	67	166	0.403614	0.403614
11	7183776	G	C	126	0	126	0	99	68	167	0.407186	0.407186
11	7183780	C	A	126	0	126	0	98	67	165	0.406061	0.406061
11	7183803	G	T	126	0	126	0	100	70	170	0.411765	0.411765
11	7183816	T	A	126	0	126	0	96	74	170	0.435294	0.435294
11	7184811	T	G	131	0	131	0	79	63	142	0.443662	0.443662
11	7187247	A	C	139	0	139	0	117	80	197	0.406091	0.406091
11	7188587	A	C	156	0	156	0	123	85	208	0.408654	0.408654
11	7188590	G	C	156	0	156	0	123	89	212	0.419811	0.419811
11	7188592	A	T	156	0	156	0	123	89	212	0.419811	0.419811
11	7189021	T	C	123	0	123	0	88	59	147	0.401361	0.401361
11	7190499	C	T	154	0	154	0	92	69	161	0.428571	0.428571
11	7190501	A	G	154	0	154	0	94	67	161	0.416149	0.416149
11	7191206	T	G	165	0	165	0	118	84	202	0.415842	0.415842
11	7191210	T	G	165	0	165	0	123	83	206	0.402913	0.402913
11	7191212	T	C	165	0	165	0	120	86	206	0.417476	0.417476
11	7191228	A	G	165	0	165	0	114	83	197	0.42132	0.42132
11	7191231	T	A	165	0	165	0	117	85	202	0.420792	0.420792
11	7191238	C	G	165	0	165	0	120	80	200	0.4	0.4
11	7191334	T	C	148	0	148	0	112	75	187	0.40107	0.40107
11	7191349	C	T	148	0	148	0	101	78	179	0.435754	0.435754
11	7191671	G	A	170	0	170	0	96	82	178	0.460674	0.460674
11	7191691	C	T	170	0	170	0	99	75	174	0.431034	0.431034
11	7191692	G	A	170	0	170	0	100	76	176	0.431818	0.431818
11	7191694	A	C	170	0	170	0	98	75	173	0.433526	0.433526
11	7191711	T	C	170	0	170	0	103	70	173	0.404624	0.404624
11	7191730	T	G	170	0	170	0	105	70	175	0.4	0.4
11	7194674	C	G	148	0	148	0	90	62	152	0.407895	0.407895
11	7194693	G	C	153	0	153	0	91	72	163	0.441718	0.441718
11	7196551	A	G	174	0	174	0	94	65	159	0.408805	0.408805
11	7197068	C	G	146	0	146	0	111	78	189	0.412698	0.412698
11	7197071	A	T	146	0	146	0	114	77	191	0.403141	0.403141
11	7205305	A	G	152	0	152	0	86	64	150	0.426667	0.426667
11	7205328	A	G	152	0	152	0	93	65	158	0.411392	0.411392
11	7205389	A	G	195	0	195	0	84	69	153	0.45098	0.45098
11	7211560	A	G	156	0	156	0	108	77	185	0.416216	0.416216
11	7211748	C	T	172	0	172	0	97	75	172	0.436047	0.436047
11	7211750	C	T	172	0	172	0	98	77	175	0.44	0.44
11	7211751	G	A	172	0	172	0	99	76	175	0.434286	0.434286
11	7211756	C	A	172	0	172	0	98	75	173	0.433526	0.433526
11	7213054	T	C	131	0	131	0	108	75	183	0.409836	0.409836
11	7213988	T	C	154	0	154	0	83	68	151	0.450331	0.450331
11	7214146	C	T	159	0	159	0	93	67	160	0.41875	0.41875
11	7214148	A	T	159	0	159	0	94	67	161	0.416149	0.416149
11	7214156	T	C	159	0	159	0	96	66	162	0.407407	0.407407
11	7214179	T	C	159	0	159	0	92	70	162	0.432099	0.432099
11	7214219	G	A	159	0	159	0	99	68	167	0.407186	0.407186
11	7214230	C	T	159	0	159	0	97	72	169	0.426036	0.426036
11	7214269	T	C	159	0	159	0	95	69	164	0.420732	0.420732
11	7214276	C	T	159	0	159	0	97	73	170	0.429412	0.429412
11	7215083	A	G	138	0	138	0	92	67	159	0.421384	0.421384
11	7215093	A	T	138	0	138	0	99	67	166	0.403614	0.403614
11	7215162	A	C	143	0	143	0	94	74	168	0.440476	0.440476
11	7216653	T	C	129	0	129	0	112	79	191	0.413613	0.413613
11	7217557	A	C	121	0	121	0	86	63	149	0.422819	0.422819
11	7217567	C	A	121	0	121	0	86	60	146	0.410959	0.410959
11	7217575	C	A	121	0	121	0	91	63	154	0.409091	0.409091
11	7217587	G	A	121	0	121	0	94	67	161	0.416149	0.416149
11	7229949	T	G	132	0	132	0	91	66	157	0.420382	0.420382
11	7229973	C	T	132	0	132	0	88	67	155	0.432258	0.432258
11	7232266	T	C	140	0	140	0	101	70	171	0.409357	0.409357
11	7232267	T	A	140	0	140	0	101	71	172	0.412791	0.412791
11	7232279	C	T	140	0	140	0	93	74	167	0.443114	0.443114
11	7232290	T	A	140	0	140	0	88	78	166	0.46988	0.46988
11	7232314	T	C	140	0	140	0	85	72	157	0.458599	0.458599
11	7232601	G	A	88	0	88	0	85	71	156	0.455128	0.455128
11	7232608	C	T	88	0	88	0	88	71	159	0.446541	0.446541
11	7232610	C	A	88	0	88	0	88	69	157	0.43949	0.43949
11	7232620	C	T	88	0	88	0	85	65	150	0.433333	0.433333
11	7232625	A	T	88	0	88	0	83	63	146	0.431507	0.431507
11	7232627	A	G	88	0	88	0	83	63	146	0.431507	0.431507
11	7238304	G	C	134	0	134	0	93	73	166	0.439759	0.439759
11	7238306	A	G	134	0	134	0	93	73	166	0.439759	0.439759
11	7238366	G	C	134	0	134	0	98	68	166	0.409639	0.409639
11	7242091	C	G	146	0	146	0	96	69	165	0.418182	0.418182
11	7249941	C	T	146	0	146	0	104	70	174	0.402299	0.402299
11	7249983	G	C	146	0	146	0	91	70	161	0.434783	0.434783
11	7250001	T	C	154	0	154	0	95	72	167	0.431138	0.431138
11	7250016	G	A	154	0	154	0	89	72	161	0.447205	0.447205
11	7250045	G	C	154	0	154	0	88	75	163	0.460123	0.460123
11	7253381	C	T	139	0	139	0	102	88	190	0.463158	0.463158
11	7253385	G	A	139	0	139	0	102	91	193	0.471503	0.471503
11	7253386	C	T	139	0	139	0	104	91	195	0.466667	0.466667
11	7253397	T	G	139	0	139	0	110	88	198	0.444444	0.444444
11	7253404	C	T	139	0	139	0	107	88	195	0.451282	0.451282
11	7253422	C	G	139	0	139	0	102	87	189	0.460317	0.460317
11	7253424	G	T	139	0	139	0	101	89	190	0.468421	0.468421
11	7256543	G	C	129	0	129	0	102	72	174	0.413793	0.413793
11	7277474	A	G	136	0	136	0	94	73	167	0.437126	0.437126
11	7277495	C	T	136	0	136	0	90	72	162	0.444444	0.444444
11	7277538	A	T	136	0	136	0	89	72	161	0.447205	0.447205
11	7277583	C	G	136	0	136	0	88	65	153	0.424837	0.424837
11	7279692	G	T	117	0	117	0	87	63	150	0.42	0.42
11	7279701	C	T	117	0	117	0	85	63	148	0.425676	0.425676
11	7279709	G	A	117	0	117	0	85	64	149	0.42953	0.42953
11	7279716	A	G	117	0	117	0	87	63	150	0.42	0.42
11	7284040	A	G	178	0	178	0	116	78	194	0.402062	0.402062
11	7291179	C	A	76	0	76	0	88	59	147	0.401361	0.401361
11	7292127	T	C	132	0	132	0	92	62	154	0.402597	0.402597
11	7296783	G	A	119	0	119	0	99	69	168	0.410714	0.410714
11	7296784	A	T	119	0	119	0	96	69	165	0.418182	0.418182
11	7296888	C	T	119	0	119	0	95	68	163	0.417178	0.417178
11	7296891	G	A	119	0	119	0	95	70	165	0.424242	0.424242
11	7296900	T	C	119	0	119	0	98	68	166	0.409639	0.409639
11	7296901	A	G	119	0	119	0	101	68	169	0.402367	0.402367
11	7297227	T	C	166	0	166	0	96	65	161	0.403727	0.403727
11	7297238	C	T	166	0	166	0	94	66	160	0.4125	0.4125
11	7297435	A	G	141	0	141	0	99	69	168	0.410714	0.410714
11	7297453	G	T	141	0	141	0	99	74	173	0.427746	0.427746
11	7297454	A	G	141	0	141	0	100	75	175	0.428571	0.428571
11	7297460	A	G	141	0	141	0	97	78	175	0.445714	0.445714
11	7297470	A	G	141	0	141	0	98	75	173	0.433526	0.433526
11	7297474	G	A	141	0	141	0	98	78	176	0.443182	0.443182
11	7297475	T	A	141	0	141	0	98	78	176	0.443182	0.443182
11	7297556	A	C	141	0	141	0	99	84	183	0.459016	0.459016
11	7297575	A	G	141	0	141	0	92	73	165	0.442424	0.442424
11	7297579	T	C	141	0	141	0	94	71	165	0.430303	0.430303
11	7299563	T	C	152	0	152	0	103	71	174	0.408046	0.408046
11	7299580	T	C	152	0	152	0	100	67	167	0.401198	0.401198
[truncated: 6,862 more rows]
